# Supplementary material for: Identification of Exosome-Associated Biomarkers in Diabetic Foot Ulcers: A Bioinformatics Analysis and Experimental Validation
Source: Biomedicines. 2025 Jul 10;13(7):1687. doi: 10.3390/biomedicines13071687 (PMC12292131; doi:10.3390/biomedicines13071687)
Supplement: Supplementary file 1 [file biomedicines-13-01687-s001.zip]

Archive with 5 entries (5 files):
- Supplementary Table 1:exosome-related genes.xls
- Supplementary Table 2:RT-qPCR.xls
- Supplementary Table 3:Candidate_gene.xls
- Supplementary Table 4:GO_Enrichment.xls
- Supplementary Table 5:KEGG_Enrichment.xls
