# Supplementary material for: Identification of Exosome-Associated Biomarkers in Diabetic Foot Ulcers: A Bioinformatics Analysis and Experimental Validation
Source: Biomedicines. 2025 Jul 10;13(7):1687. doi: 10.3390/biomedicines13071687 (PMC12292131; doi:10.3390/biomedicines13071687)
Supplement: Supplementary file 1 [file biomedicines-13-01687-s001.zip › Supplementary Table 1:exosome-related genes.xls]

## Sheet: Sheet1
125 exosome-related genes from literature and databases
CD34
PDCD6IP
SDC1
SDC4
SDCBP
STAM
TSG101
ATP13A2
CHMP2A
HGS
IFNG
PRKN
RAB7A
SMPD3
SNF8
VPS4A
VPS4B
CARHSP1
DIS3
DIS3L
EXOSC2
EXOSC3
EXOSC4
EXOSC5
EXOSC6
EXOSC7
EXOSC8
EXOSC9
GTPBP1
PNPT1
SUPV3L1
C1D
EXOSC1
EXOSC10
MPHOSPH6
MTREX
NVL
WDR74
ARAF
BRAF
HNRNPH1
HRAS
KRAS
MAPK1
MAPK3
MRAS
NRAS
RAB27A
RAB5A
RAB5B
RAB5C
RAF1
RRAS
RRAS2
RAB27B
PIKFYVE
SYT7
CTTN
STAT3
PKM
UNC13D
EGFR
EIF3C
STK11
SLC1A5
SLC3A2
GNB1
CLTC
CD47
GNB2
ITGB1
BSG
B2M
ATP1A1
RAP1B
GNAI3
LGALS3BP
GNAI2
RAB10
RPS27A
PSMA5
GAPDH
H4C1
RPSA
EEF2
RAN
AP2A1
ACTR1A
CD9
CD63
CD81
FLOT1
FLOT2
HSPA8
HSP90AA1
HSP90AB1
VPS33A
VPS33B
VPS45
VAMP1
VAMP2
VAMP3
VAMP4
VAMP5
VAMP7
RAB2B
RAB9A
RAB9B
RAB15
RAB26
SYTL1
SYTL2
SYTL4
SYT4
SYT15
SYT16
SYT17
STX11
SNAP23
SNAP25
SNAP29
VPS25
CHMP4A
CHMP4B
CHMP4C
