# Supplementary material for: Identification of Exosome-Associated Biomarkers in Diabetic Foot Ulcers: A Bioinformatics Analysis and Experimental Validation
Source: Biomedicines. 2025 Jul 10;13(7):1687. doi: 10.3390/biomedicines13071687 (PMC12292131; doi:10.3390/biomedicines13071687)
Supplement: Supplementary file 1 [file biomedicines-13-01687-s001.zip › Supplementary Table 2:RT-qPCR.xls]

## Sheet: Sheet1
cDNA reaction system
Component	Volume
5×gDNA digester Mix	3ul
4×Hifair® Ⅲ SuperMix plus	5ul
Total RNA	2ug
Nuclease-Free Water	Add to 20ul
cDNA reaction conditions
Temperature	Time
25℃	5min
55℃	15min
85℃	5min
4℃	hold
qPCR reaction system
Component	Volume
cDNA	3ul
2xUniversal Blue SYBR Green qPCR Master Mix	5ul
Forward primer (10µM)	1ul
Reverse primer (10µM)	1ul
qPCR amplification conditions
	Temperature	Time
Initial Denaturation	95℃	1min
Denaturation	95℃	20s
Annealing	55℃	20s
Extension	72℃	30s
Primer sequences
Primer	sequence
DIS3L F	CATCCTAGTCTTCCCTCCGTCT
DIS3L R	TCCTTCAGCAGGTTTCGCAG
EXOSC7 F	ACCGATGTGTCGAAGTGGAAA
EXOSC7 R	TCCAAGTAGCCTTCATTTGGTTT
SDC1 F	ACGGCTATTCCCACGTCTC
SDC1 R	TCTGGCAGGACTACAGCCTC
STX11 F	AGGCTGTGGTCTGTGAACTC
STX11 R	TGGGGCGAGTCAAACTCATC
SYT17 F	TCCCTTCCCAGGATGTTGGA
SYT17 R	AACAGCTGGACTCGTAGCAC
GAPDH F	ATGGGCAGCCGTTAGGAAAG
GAPDH R	AGGAAAAGCATCACCCGGAG
