# Supplementary material for: Identification of Exosome-Associated Biomarkers in Diabetic Foot Ulcers: A Bioinformatics Analysis and Experimental Validation
Source: Biomedicines. 2025 Jul 10;13(7):1687. doi: 10.3390/biomedicines13071687 (PMC12292131; doi:10.3390/biomedicines13071687)
Supplement: Supplementary file 1 [file biomedicines-13-01687-s001.zip › Supplementary Table 3:Candidate_gene.xls]

## Sheet: Sheet1
Candidate_gene
PRKN
STX11
STAM
RRAS2
SYT17
HSPA8
UNC13D
TSG101
WDR74
SNAP29
EXOSC7
SDC1
NRAS
PDCD6IP
RAB10
RAB5A
VPS4B
MAPK3
ACTR1A
CARHSP1
CLTC
PSMA5
RAB9A
GNAI3
VAMP3
ATP13A2
KRAS
EXOSC1
RAB7A
DIS3L
RAB9B
AP2A1
GNB1
GAPDH
CTTN
PKM
RAN
HSP90AA1
CHMP4C
VAMP4
SNAP25
VAMP7
NVL
MAPK1
GNAI2
ITGB1
CHMP4B
RAP1B
CD9
ATP1A1
SYT15
