# Supplementary material for: Identification of Exosome-Associated Biomarkers in Diabetic Foot Ulcers: A Bioinformatics Analysis and Experimental Validation
Source: Biomedicines. 2025 Jul 10;13(7):1687. doi: 10.3390/biomedicines13071687 (PMC12292131; doi:10.3390/biomedicines13071687)
Supplement: Supplementary file 1 [file biomedicines-13-01687-s001.zip › Supplementary Table 4:GO_Enrichment.xls]

## Sheet: Sheet1
	ONTOLOGY	ID	Description	GeneRatio	BgRatio	pvalue	p.adjust	qvalue	geneID	Count
GO:0006887	BP	GO:0006887	exocytosis	21/51	351/18614	0.0000000000000000000000229423979228062	0.0000000000000000000370749150432548	0.0000000000000000000229182480302559	PRKN/STX11/STAM/SYT17/UNC13D/TSG101/SNAP29/SDC1/PDCD6IP/RAB10/RAB5A/VPS4B/RAB9A/VAMP3/ATP13A2/RAB7A/SNAP25/VAMP7/GNAI2/RAP1B/SYT15	21
GO:0017157	BP	GO:0017157	regulation of exocytosis	16/51	194/18614	0.0000000000000000000539892998522343	0.0000000000000000436233542806053	0.0000000000000000269662345051423	PRKN/STAM/SYT17/UNC13D/TSG101/SDC1/PDCD6IP/RAB5A/VPS4B/RAB9A/ATP13A2/RAB7A/VAMP7/GNAI2/RAP1B/SYT15	16
GO:1903541	BP	GO:1903541	regulation of exosomal secretion	8/51	17/18614	0.000000000000000042577535863936	0.0000000000000229350993187068	0.0000000000000141775724683773	PRKN/STAM/TSG101/SDC1/PDCD6IP/VPS4B/ATP13A2/RAB7A	8
GO:0016050	BP	GO:0016050	vesicle organization	17/51	368/18614	0.000000000000000059732844057896	0.00000000000002413206899939	0.0000000000000149174918449851	PRKN/STX11/STAM/TSG101/SNAP29/SDC1/PDCD6IP/VPS4B/GNAI3/VAMP3/ATP13A2/RAB7A/CHMP4C/VAMP4/SNAP25/VAMP7/CHMP4B	17
GO:0045921	BP	GO:0045921	positive regulation of exocytosis	11/51	80/18614	0.000000000000000187550223699343	0.0000000000000590572110547072	0.0000000000000365068351295708	STAM/UNC13D/TSG101/SDC1/PDCD6IP/RAB5A/VPS4B/RAB9A/ATP13A2/RAB7A/VAMP7	11
GO:1990182	BP	GO:1990182	exosomal secretion	8/51	20/18614	0.000000000000000219271823222923	0.0000000000000590572110547072	0.0000000000000365068351295708	PRKN/STAM/TSG101/SDC1/PDCD6IP/VPS4B/ATP13A2/RAB7A	8
GO:0097734	BP	GO:0097734	extracellular exosome biogenesis	8/51	21/18614	0.000000000000000353480484145245	0.0000000000000816034946255308	0.0000000000000504440570607274	PRKN/STAM/TSG101/SDC1/PDCD6IP/VPS4B/ATP13A2/RAB7A	8
GO:0140112	BP	GO:0140112	extracellular vesicle biogenesis	8/51	23/18614	0.000000000000000848222805670426	0.000000000000171341006745426	0.000000000000105916242444899	PRKN/STAM/TSG101/SDC1/PDCD6IP/VPS4B/ATP13A2/RAB7A	8
GO:1903543	BP	GO:1903543	positive regulation of exosomal secretion	7/51	15/18614	0.00000000000000477539881666236	0.000000000000857449387525153	0.000000000000530041342340653	STAM/TSG101/SDC1/PDCD6IP/VPS4B/ATP13A2/RAB7A	7
GO:0048284	BP	GO:0048284	organelle fusion	12/51	156/18614	0.00000000000000937075386112061	0.00000000000151431382395709	0.000000000000936088990968785	PRKN/STX11/SNAP29/GNAI3/VAMP3/ATP13A2/RAB7A/CHMP4C/VAMP4/SNAP25/VAMP7/CHMP4B	12
GO:0006906	BP	GO:0006906	vesicle fusion	11/51	120/18614	0.0000000000000191948035585581	0.00000000000281989114096636	0.00000000000174314531838006	STX11/SNAP29/GNAI3/VAMP3/ATP13A2/RAB7A/CHMP4C/VAMP4/SNAP25/VAMP7/CHMP4B	11
GO:0090174	BP	GO:0090174	organelle membrane fusion	11/51	122/18614	0.0000000000000231149428619106	0.00000000000311281230540397	0.00000000000192421761192572	STX11/SNAP29/GNAI3/VAMP3/ATP13A2/RAB7A/CHMP4C/VAMP4/SNAP25/VAMP7/CHMP4B	11
GO:0061025	BP	GO:0061025	membrane fusion	12/51	183/18614	0.0000000000000644541489521354	0.00000000000801214651589622	0.00000000000495279249842725	STX11/SNAP29/GNAI3/VAMP3/ATP13A2/RAB7A/CHMP4C/VAMP4/SNAP25/VAMP7/CHMP4B/CD9	12
GO:0016197	BP	GO:0016197	endosomal transport	13/51	248/18614	0.00000000000009246289074956	0.0000000000106728593893778	0.00000000000659754009934831	PRKN/STAM/TSG101/RAB10/VPS4B/CLTC/RAB9A/VAMP3/RAB7A/RAB9B/CHMP4C/VAMP4/CHMP4B	13
GO:0051656	BP	GO:0051656	establishment of organelle localization	15/51	445/18614	0.000000000000546885279350772	0.0000000000589177740953898	0.0000000000364206407090444	PRKN/STAM/UNC13D/TSG101/SNAP29/SDC1/PDCD6IP/VPS4B/ATP13A2/RAB7A/RAN/CHMP4C/VAMP7/ITGB1/CHMP4B	15
GO:0045055	BP	GO:0045055	regulated exocytosis	12/51	228/18614	0.000000000000889306051930486	0.0000000000898199112449791	0.0000000000555231212685547	STX11/SYT17/UNC13D/SNAP29/RAB10/RAB5A/VAMP3/SNAP25/VAMP7/GNAI2/RAP1B/SYT15	12
GO:0016236	BP	GO:0016236	macroautophagy	13/51	322/18614	0.00000000000257564445810792	0.000000000244837732017788	0.000000000151349014906775	PRKN/STAM/TSG101/SNAP29/RAB5A/VPS4B/MAPK3/GNAI3/ATP13A2/RAB7A/GAPDH/CHMP4C/CHMP4B	13
GO:0007032	BP	GO:0007032	endosome organization	9/51	97/18614	0.0000000000049261059351201	0.000000000442254843953004	0.000000000273384475580642	PRKN/STAM/TSG101/PDCD6IP/VPS4B/RAB7A/CHMP4C/VAMP4/CHMP4B	9
GO:0007034	BP	GO:0007034	vacuolar transport	10/51	165/18614	0.0000000000212727622841025	0.0000000018093044132163	0.00000000111844052119741	PRKN/STAM/HSPA8/TSG101/VPS4B/ATP13A2/RAB7A/CHMP4C/VAMP7/CHMP4B	10
GO:0051047	BP	GO:0051047	positive regulation of secretion	12/51	317/18614	0.0000000000423911425807345	0.00000000328680789602137	0.0000000020317748132649	STAM/UNC13D/TSG101/SDC1/PDCD6IP/RAB5A/VPS4B/RAB9A/ATP13A2/RAB7A/VAMP7/GNAI2	12
GO:0016482	BP	GO:0016482	cytosolic transport	10/51	177/18614	0.0000000000427122313220599	0.00000000328680789602137	0.0000000020317748132649	PRKN/RAB5A/MAPK3/CLTC/RAB9A/VAMP3/RAB7A/RAB9B/AP2A1/MAPK1	10
GO:0007041	BP	GO:0007041	lysosomal transport	9/51	132/18614	0.0000000000814243114460271	0.00000000598098578621726	0.00000000369720916565932	PRKN/HSPA8/TSG101/VPS4B/ATP13A2/RAB7A/CHMP4C/VAMP7/CHMP4B	9
GO:0036258	BP	GO:0036258	multivesicular body assembly	6/51	31/18614	0.00000000021810148595337	0.0000000153240000565498	0.00000000947269154094959	STAM/TSG101/PDCD6IP/VPS4B/CHMP4C/CHMP4B	6
GO:0036257	BP	GO:0036257	multivesicular body organization	6/51	32/18614	0.000000000267876131859219	0.0000000180369928785207	0.0000000111497565409824	STAM/TSG101/PDCD6IP/VPS4B/CHMP4C/CHMP4B	6
GO:1903532	BP	GO:1903532	positive regulation of secretion by cell	11/51	289/18614	0.000000000286892969537777	0.0000000185447615509219	0.0000000114636390775306	STAM/UNC13D/TSG101/SDC1/PDCD6IP/RAB5A/VPS4B/RAB9A/ATP13A2/RAB7A/VAMP7	11
GO:0017156	BP	GO:0017156	calcium-ion regulated exocytosis	7/51	65/18614	0.000000000465791064503999	0.0000000289507061630178	0.0000000178961830046273	SYT17/VAMP3/SNAP25/VAMP7/GNAI2/RAP1B/SYT15	7
GO:0044403	BP	GO:0044403	biological process involved in symbiotic interaction	11/51	313/18614	0.000000000667644357270301	0.0000000399597511610669	0.0000000247015397680123	PRKN/HSPA8/TSG101/RAB5A/VPS4B/RAB9A/RAB7A/GAPDH/CHMP4C/ITGB1/CHMP4B	11
GO:0051650	BP	GO:0051650	establishment of vesicle localization	9/51	197/18614	0.00000000287519320115833	0.000000165939721895423	0.000000102577381499972	PRKN/STAM/TSG101/SNAP29/SDC1/PDCD6IP/VPS4B/ATP13A2/RAB7A	9
GO:0039702	BP	GO:0039702	viral budding via host ESCRT complex	5/51	23/18614	0.00000000409227078167103	0.000000228038261488979	0.000000140964245800574	TSG101/PDCD6IP/VPS4B/CHMP4C/CHMP4B	5
GO:0051648	BP	GO:0051648	vesicle localization	9/51	215/18614	0.00000000618394486237365	0.000000333108496586527	0.000000205914514890968	PRKN/STAM/TSG101/SNAP29/SDC1/PDCD6IP/VPS4B/ATP13A2/RAB7A	9
GO:0046755	BP	GO:0046755	viral budding	5/51	27/18614	0.00000000973746512304613	0.00000050760463351105	0.000000313781134185765	TSG101/PDCD6IP/VPS4B/CHMP4C/CHMP4B	5
GO:0019076	BP	GO:0019076	viral release from host cell	5/51	29/18614	0.0000000142650179012585	0.000000698553603891931	0.000000431818245240648	TSG101/VPS4B/RAB7A/CHMP4C/CHMP4B	5
GO:0035891	BP	GO:0035891	exit from host cell	5/51	29/18614	0.0000000142650179012585	0.000000698553603891931	0.000000431818245240648	TSG101/VPS4B/RAB7A/CHMP4C/CHMP4B	5
GO:0019068	BP	GO:0019068	virion assembly	5/51	36/18614	0.0000000446360782949654	0.00000212152654484306	0.00000131144391027623	TSG101/PDCD6IP/VPS4B/CHMP4C/CHMP4B	5
GO:0008333	BP	GO:0008333	endosome to lysosome transport	6/51	74/18614	0.0000000501902830643158	0.00000219028368844585	0.00000135394686056221	TSG101/VPS4B/RAB7A/CHMP4C/VAMP7/CHMP4B	6
GO:0043162	BP	GO:0043162	ubiquitin-dependent protein catabolic process via the multivesicular body sorting pathway	5/51	37/18614	0.0000000515041956441473	0.00000219028368844585	0.00000135394686056221	STAM/TSG101/VPS4B/CHMP4C/CHMP4B	5
GO:0045324	BP	GO:0045324	late endosome to vacuole transport	5/51	37/18614	0.0000000515041956441473	0.00000219028368844585	0.00000135394686056221	STAM/TSG101/VPS4B/CHMP4C/CHMP4B	5
GO:0045920	BP	GO:0045920	negative regulation of exocytosis	5/51	37/18614	0.0000000515041956441473	0.00000219028368844585	0.00000135394686056221	PRKN/VPS4B/RAB7A/GNAI2/RAP1B	5
GO:1903305	BP	GO:1903305	regulation of regulated secretory pathway	7/51	130/18614	0.000000061764274955097	0.00000255925816224197	0.0000015820323058674	SYT17/UNC13D/RAB5A/VAMP7/GNAI2/RAP1B/SYT15	7
GO:1902115	BP	GO:1902115	regulation of organelle assembly	8/51	207/18614	0.0000000863174024586405	0.00000346137151013547	0.00000213968314429297	STAM/TSG101/SDC1/PDCD6IP/RAB5A/VPS4B/CHMP4C/CHMP4B	8
GO:0032509	BP	GO:0032509	endosome transport via multivesicular body sorting pathway	5/51	41/18614	0.0000000878194504427936	0.00000346137151013547	0.00000213968314429297	STAM/TSG101/VPS4B/CHMP4C/CHMP4B	5
GO:0090148	BP	GO:0090148	membrane fission	5/51	44/18614	0.000000126481187693836	0.00000486651426936282	0.00000300828689527444	STAM/TSG101/VPS4B/CHMP4C/CHMP4B	5
GO:0099003	BP	GO:0099003	vesicle-mediated transport in synapse	8/51	220/18614	0.000000137914701943757	0.00000518302693816536	0.00000320394252496022	PRKN/STX11/SNAP29/RAB5A/AP2A1/VAMP4/SNAP25/RAP1B	8
GO:0061952	BP	GO:0061952	midbody abscission	4/51	18/18614	0.000000148657370389486	0.00000545977978521386	0.00000337502020334025	PDCD6IP/VPS4B/CHMP4C/CHMP4B	4
GO:0071985	BP	GO:0071985	multivesicular body sorting pathway	5/51	47/18614	0.000000177548022802884	0.00000637594677443247	0.00000394135844771783	STAM/TSG101/VPS4B/CHMP4C/CHMP4B	5
GO:0019058	BP	GO:0019058	viral life cycle	9/51	320/18614	0.000000189091928389644	0.00000664288165821009	0.0000041063670490108	PRKN/HSPA8/TSG101/PDCD6IP/VPS4B/RAB7A/CHMP4C/ITGB1/CHMP4B	9
GO:0016032	BP	GO:0016032	viral process	10/51	426/18614	0.000000196000770085528	0.00000673909030762156	0.00000416583943586038	PRKN/HSPA8/TSG101/PDCD6IP/VPS4B/RAB7A/RAN/CHMP4C/ITGB1/CHMP4B	10
GO:0042147	BP	GO:0042147	retrograde transport, endosome to Golgi	6/51	97/18614	0.000000255247236331848	0.00000859332362317221	0.00000531205322980096	PRKN/CLTC/RAB9A/VAMP3/RAB7A/RAB9B	6
GO:0006898	BP	GO:0006898	receptor-mediated endocytosis	8/51	256/18614	0.000000438309722759937	0.0000144552757546951	0.00000893568049192653	SDC1/RAB5A/CLTC/AP2A1/CTTN/SNAP25/ITGB1/CD9	8
GO:1902410	BP	GO:1902410	mitotic cytokinetic process	4/51	24/18614	0.000000509997734067003	0.0000164285949648598	0.0000101555084820557	PDCD6IP/VPS4B/CHMP4C/CHMP4B	4
GO:0097352	BP	GO:0097352	autophagosome maturation	5/51	58/18614	0.000000518476697529609	0.0000164285949648598	0.0000101555084820557	TSG101/SNAP29/VPS4B/CHMP4C/CHMP4B	5
GO:0022411	BP	GO:0022411	cellular component disassembly	10/51	488/18614	0.000000681573243906404	0.0000211811992721683	0.000013093380738202	PRKN/HSPA8/TSG101/SNAP29/VPS4B/ATP13A2/CTTN/CHMP4C/ITGB1/CHMP4B	10
GO:0032511	BP	GO:0032511	late endosome to vacuole transport via multivesicular body sorting pathway	4/51	27/18614	0.00000083722607247301	0.0000255274968512525	0.0000157800902239699	STAM/TSG101/CHMP4C/CHMP4B	4
GO:0099504	BP	GO:0099504	synaptic vesicle cycle	7/51	198/18614	0.00000107962332157491	0.0000323087275493529	0.0000199719791846899	PRKN/STX11/SNAP29/RAB5A/VAMP4/SNAP25/RAP1B	7
GO:0031623	BP	GO:0031623	receptor internalization	6/51	125/18614	0.0000011431943378323	0.0000335891281806727	0.0000207634722794804	RAB5A/CLTC/AP2A1/SNAP25/ITGB1/CD9	6
GO:0006836	BP	GO:0006836	neurotransmitter transport	7/51	202/18614	0.00000123424257308137	0.0000356167142517767	0.0000220168458995154	PRKN/STX11/SNAP29/RAB5A/SNAP25/ITGB1/RAP1B	7
GO:0001505	BP	GO:0001505	regulation of neurotransmitter levels	7/51	211/18614	0.00000165108022453657	0.0000468095726815982	0.0000289358288658394	PRKN/STX11/SNAP29/RAB5A/SNAP25/ITGB1/RAP1B	7
GO:0051973	BP	GO:0051973	positive regulation of telomerase activity	4/51	34/18614	0.0000021813077413397	0.0000607757467242233	0.0000375691659987545	MAPK3/HSP90AA1/NVL/MAPK1	4
GO:0007269	BP	GO:0007269	neurotransmitter secretion	6/51	141/18614	0.00000231012080390527	0.0000622192536518485	0.0000384614849632649	PRKN/STX11/SNAP29/RAB5A/SNAP25/RAP1B	6
GO:0099643	BP	GO:0099643	signal release from synapse	6/51	141/18614	0.00000231012080390527	0.0000622192536518485	0.0000384614849632649	PRKN/STX11/SNAP29/RAB5A/SNAP25/RAP1B	6
GO:0072665	BP	GO:0072665	protein localization to vacuole	5/51	81/18614	0.0000027649699817723	0.0000732490408285909	0.0000452796637222074	STAM/HSPA8/TSG101/ATP13A2/RAB7A	5
GO:0140029	BP	GO:0140029	exocytic process	5/51	83/18614	0.00000312038304483177	0.0000813312742007764	0.0000502757811467801	STX11/SNAP29/VAMP3/SNAP25/VAMP7	5
GO:0072594	BP	GO:0072594	establishment of protein localization to organelle	9/51	453/18614	0.00000339711103270393	0.0000871385941087229	0.0000538656369262494	PRKN/STAM/HSPA8/TSG101/RAB10/RAB7A/RAN/HSP90AA1/CHMP4B	9
GO:0017158	BP	GO:0017158	regulation of calcium ion-dependent exocytosis	4/51	39/18614	0.00000382982387200665	0.0000967030527681678	0.0000597780074758932	SYT17/GNAI2/RAP1B/SYT15	4
GO:1903531	BP	GO:1903531	negative regulation of secretion by cell	6/51	156/18614	0.00000415051361423755	0.000103188153855506	0.0000637868408082824	PRKN/VPS4B/VAMP3/RAB7A/GNAI2/RAP1B	6
GO:0032506	BP	GO:0032506	cytokinetic process	4/51	40/18614	0.0000042467744294653	0.000103981628454787	0.0000642773354635178	PDCD6IP/VPS4B/CHMP4C/CHMP4B	4
GO:0022406	BP	GO:0022406	membrane docking	5/51	90/18614	0.00000465570285560034	0.000110641409038973	0.0000683941487610638	STX11/SNAP29/VAMP3/RAB7A/SNAP25	5
GO:1903351	BP	GO:1903351	cellular response to dopamine	5/51	90/18614	0.00000465570285560034	0.000110641409038973	0.0000683941487610638	PRKN/MAPK3/GNAI3/GNB1/MAPK1	5
GO:1903350	BP	GO:1903350	response to dopamine	5/51	91/18614	0.00000491624764354394	0.000114940578807313	0.000071051725695766	PRKN/MAPK3/GNAI3/GNB1/MAPK1	5
GO:1902850	BP	GO:1902850	microtubule cytoskeleton organization involved in mitosis	6/51	161/18614	0.00000497886170576231	0.000114940578807313	0.000071051725695766	VPS4B/CLTC/RAN/CHMP4C/ITGB1/CHMP4B	6
GO:0060236	BP	GO:0060236	regulation of mitotic spindle organization	4/51	43/18614	0.00000570006478046406	0.000128294839131839	0.000079306801938585	VPS4B/CLTC/CHMP4C/CHMP4B	4
GO:0023061	BP	GO:0023061	signal release	9/51	483/18614	0.00000571610669399285	0.000128294839131839	0.000079306801938585	PRKN/STX11/SYT17/SNAP29/RAB5A/SNAP25/VAMP7/RAP1B/SYT15	9
GO:0050804	BP	GO:0050804	modulation of chemical synaptic transmission	9/51	487/18614	0.00000610981949803439	0.000134826610584288	0.0000833444850472182	PRKN/RAB5A/MAPK3/KRAS/SNAP25/MAPK1/GNAI2/ITGB1/RAP1B	9
GO:0099177	BP	GO:0099177	regulation of trans-synaptic signaling	9/51	488/18614	0.00000621181159884265	0.000134826610584288	0.0000833444850472182	PRKN/RAB5A/MAPK3/KRAS/SNAP25/MAPK1/GNAI2/ITGB1/RAP1B	9
GO:0045022	BP	GO:0045022	early endosome to late endosome transport	4/51	44/18614	0.00000625742313974109	0.000134826610584288	0.0000833444850472182	RAB5A/MAPK3/RAB7A/MAPK1	4
GO:0016079	BP	GO:0016079	synaptic vesicle exocytosis	5/51	97/18614	0.00000672928511518128	0.000143085851922802	0.0000884500218048066	STX11/SNAP29/RAB5A/SNAP25/RAP1B	5
GO:0046761	BP	GO:0046761	viral budding from plasma membrane	3/51	14/18614	0.0000069046674016929	0.000144908344430334	0.0000895766146849838	VPS4B/CHMP4C/CHMP4B	3
GO:0010824	BP	GO:0010824	regulation of centrosome duplication	4/51	47/18614	0.00000817205886505259	0.00016303761883858	0.000100783416022546	PDCD6IP/VPS4B/CHMP4C/CHMP4B	4
GO:0051972	BP	GO:0051972	regulation of telomerase activity	4/51	47/18614	0.00000817205886505259	0.00016303761883858	0.000100783416022546	MAPK3/HSP90AA1/NVL/MAPK1	4
GO:0090224	BP	GO:0090224	regulation of spindle organization	4/51	47/18614	0.00000817205886505259	0.00016303761883858	0.000100783416022546	VPS4B/CLTC/CHMP4C/CHMP4B	4
GO:0098927	BP	GO:0098927	vesicle-mediated transport between endosomal compartments	4/51	47/18614	0.00000817205886505259	0.00016303761883858	0.000100783416022546	RAB5A/MAPK3/RAB7A/MAPK1	4
GO:0046753	BP	GO:0046753	non-lytic viral release	3/51	15/18614	0.0000086141551967278	0.000169761887779416	0.0001049400934749	VPS4B/CHMP4C/CHMP4B	3
GO:0051048	BP	GO:0051048	negative regulation of secretion	6/51	180/18614	0.0000094416575608731	0.00017994757425747	0.00011123648252367	PRKN/VPS4B/VAMP3/RAB7A/GNAI2/RAP1B	6
GO:0071868	BP	GO:0071868	cellular response to monoamine stimulus	5/51	104/18614	0.0000094650642400278	0.00017994757425747	0.00011123648252367	PRKN/MAPK3/GNAI3/GNB1/MAPK1	5
GO:0071870	BP	GO:0071870	cellular response to catecholamine stimulus	5/51	104/18614	0.0000094650642400278	0.00017994757425747	0.00011123648252367	PRKN/MAPK3/GNAI3/GNB1/MAPK1	5
GO:0061684	BP	GO:0061684	chaperone-mediated autophagy	3/51	16/18614	0.0000105815505541515	0.000198834717389637	0.000122911768370743	HSPA8/ATP13A2/HSP90AA1	3
GO:0071867	BP	GO:0071867	response to monoamine	5/51	107/18614	0.0000108742242013661	0.000199690298970542	0.00012344065510881	PRKN/MAPK3/GNAI3/GNB1/MAPK1	5
GO:0071869	BP	GO:0071869	response to catecholamine	5/51	107/18614	0.0000108742242013661	0.000199690298970542	0.00012344065510881	PRKN/MAPK3/GNAI3/GNB1/MAPK1	5
GO:0044000	BP	GO:0044000	movement in host	6/51	185/18614	0.000011039127323831	0.000200440783767537	0.000123904575166358	TSG101/VPS4B/RAB7A/CHMP4C/ITGB1/CHMP4B	6
GO:0032510	BP	GO:0032510	endosome to lysosome transport via multivesicular body sorting pathway	3/51	17/18614	0.0000128241993108662	0.000230265623181775	0.000142341112818854	VPS4B/CHMP4C/CHMP4B	3
GO:0046605	BP	GO:0046605	regulation of centrosome cycle	4/51	54/18614	0.0000142862053408227	0.000253697888250214	0.000156826013515798	PDCD6IP/VPS4B/CHMP4C/CHMP4B	4
GO:0071248	BP	GO:0071248	cellular response to metal ion	6/51	200/18614	0.0000171891985773965	0.000301932009794269	0.0001866424422191	PRKN/SYT17/MAPK3/ATP13A2/MAPK1/SYT15	6
GO:0051702	BP	GO:0051702	biological process involved in interaction with symbiont	5/51	118/18614	0.0000174961293807509	0.000304018764293478	0.000187932391424251	PRKN/HSPA8/RAB5A/RAB9A/GAPDH	5
GO:0051701	BP	GO:0051701	biological process involved in interaction with host	6/51	206/18614	0.0000203159321495437	0.000349261131421943	0.000215899435721355	TSG101/VPS4B/RAB7A/CHMP4C/ITGB1/CHMP4B	6
GO:0072666	BP	GO:0072666	establishment of protein localization to vacuole	4/51	62/18614	0.0000247963174872812	0.000421798411152068	0.000260739116846869	STAM/HSPA8/TSG101/RAB7A	4
GO:0007033	BP	GO:0007033	vacuole organization	6/51	217/18614	0.0000272337779855444	0.000458435262756664	0.000283386571362737	RAB5A/VPS4B/ATP13A2/RAB7A/CHMP4C/CHMP4B	6
GO:0007052	BP	GO:0007052	mitotic spindle organization	5/51	130/18614	0.0000279256541867647	0.000465235640884657	0.000287590296508298	VPS4B/CLTC/RAN/CHMP4C/CHMP4B	5
GO:0031629	BP	GO:0031629	synaptic vesicle fusion to presynaptic active zone membrane	3/51	22/18614	0.0000287636159746053	0.000469515186009719	0.000290235742263695	STX11/SNAP29/SNAP25	3
GO:1902774	BP	GO:1902774	late endosome to lysosome transport	3/51	22/18614	0.0000287636159746053	0.000469515186009719	0.000290235742263695	VPS4B/CHMP4C/CHMP4B	3
GO:0007265	BP	GO:0007265	Ras protein signal transduction	7/51	333/18614	0.0000324262835529798	0.000523049764509509	0.000323328704090362	NRAS/RAB9A/KRAS/RAB9B/GNB1/ITGB1/RAP1B	7
GO:0099500	BP	GO:0099500	vesicle fusion to plasma membrane	3/51	23/18614	0.0000330142796905754	0.000523049764509509	0.000323328704090362	STX11/SNAP29/SNAP25	3
GO:1901673	BP	GO:1901673	regulation of mitotic spindle assembly	3/51	23/18614	0.0000330142796905754	0.000523049764509509	0.000323328704090362	VPS4B/CHMP4C/CHMP4B	3
GO:0071241	BP	GO:0071241	cellular response to inorganic substance	6/51	231/18614	0.0000386591120641465	0.000606535195103503	0.000374936099630813	PRKN/SYT17/MAPK3/ATP13A2/MAPK1/SYT15	6
GO:0031468	BP	GO:0031468	nuclear membrane reassembly	3/51	25/18614	0.0000427102713700408	0.000660302379239431	0.00040817284907388	VPS4B/CHMP4C/CHMP4B	3
GO:0010506	BP	GO:0010506	regulation of autophagy	7/51	348/18614	0.000042903310532265	0.000660302379239431	0.00040817284907388	PRKN/MAPK3/GNAI3/ATP13A2/GAPDH/CTTN/CHMP4B	7
GO:0032984	BP	GO:0032984	protein-containing complex disassembly	6/51	240/18614	0.0000478420211214828	0.000729365152191662	0.000450864727351412	HSPA8/TSG101/SNAP29/VPS4B/CHMP4C/CHMP4B	6
GO:0051298	BP	GO:0051298	centrosome duplication	4/51	74/18614	0.0000499223847571481	0.000746986794143993	0.000461757730356077	PDCD6IP/VPS4B/CHMP4C/CHMP4B	4
GO:2000573	BP	GO:2000573	positive regulation of DNA biosynthetic process	4/51	74/18614	0.0000499223847571481	0.000746986794143993	0.000461757730356077	MAPK3/HSP90AA1/NVL/MAPK1	4
GO:0098876	BP	GO:0098876	vesicle-mediated transport to the plasma membrane	5/51	149/18614	0.0000536527304362992	0.000794878155961208	0.000491362278535166	RAB10/VAMP3/RAB7A/VAMP4/SNAP25	5
GO:0048499	BP	GO:0048499	synaptic vesicle membrane organization	3/51	27/18614	0.0000541068051706268	0.000794878155961208	0.000491362278535166	STX11/SNAP29/SNAP25	3
GO:0010038	BP	GO:0010038	response to metal ion	7/51	367/18614	0.0000600218884552835	0.000873832177871515	0.000540168536216824	PRKN/SYT17/SDC1/MAPK3/ATP13A2/MAPK1/SYT15	7
GO:0001778	BP	GO:0001778	plasma membrane repair	3/51	29/18614	0.0000673312048507087	0.000961024822929923	0.00059406758530517	VPS4B/CHMP4C/CHMP4B	3
GO:1903649	BP	GO:1903649	regulation of cytoplasmic transport	3/51	29/18614	0.0000673312048507087	0.000961024822929923	0.00059406758530517	PRKN/MAPK3/MAPK1	3
GO:0140056	BP	GO:0140056	organelle localization by membrane tethering	4/51	80/18614	0.0000677950679542148	0.000961024822929923	0.00059406758530517	STX11/SNAP29/VAMP3/SNAP25	4
GO:0016241	BP	GO:0016241	regulation of macroautophagy	5/51	159/18614	0.0000730434183436919	0.00102641881776875	0.000634491569868775	MAPK3/GNAI3/ATP13A2/GAPDH/CHMP4B	5
GO:0006900	BP	GO:0006900	vesicle budding from membrane	4/51	82/18614	0.0000746724753910029	0.00104026482958501	0.000643050627459725	PRKN/RAB7A/CHMP4C/CHMP4B	4
GO:0051851	BP	GO:0051851	modulation by host of symbiont process	4/51	83/18614	0.0000782953661427077	0.00108141292039842	0.000668486751861715	PRKN/HSPA8/RAB5A/RAB9A	4
GO:0000281	BP	GO:0000281	mitotic cytokinesis	4/51	84/18614	0.0000820445820176771	0.00112359359780141	0.000694561180506473	PDCD6IP/VPS4B/CHMP4C/CHMP4B	4
GO:0090150	BP	GO:0090150	establishment of protein localization to membrane	6/51	271/18614	0.0000936628551378692	0.00127192583111594	0.000786254308056947	RAB10/VAMP3/RAB7A/HSP90AA1/SNAP25/CHMP4B	6
GO:0090169	BP	GO:0090169	regulation of spindle assembly	3/51	33/18614	0.000099762366148403	0.00134346653079849	0.000830477942761706	VPS4B/CHMP4C/CHMP4B	3
GO:1990138	BP	GO:1990138	neuron projection extension	5/51	172/18614	0.000105858986173565	0.0014137861293924	0.000873946741006637	PRKN/SYT17/CTTN/HSP90AA1/ITGB1	5
GO:0014059	BP	GO:0014059	regulation of dopamine secretion	3/51	37/18614	0.000140980526291924	0.00185223195518495	0.00114497663201571	PRKN/SYT17/SYT15	3
GO:1903146	BP	GO:1903146	regulation of autophagy of mitochondrion	3/51	37/18614	0.000140980526291924	0.00185223195518495	0.00114497663201571	PRKN/ATP13A2/CTTN	3
GO:0051952	BP	GO:0051952	regulation of amine transport	4/51	98/18614	0.000149325523416376	0.00194604875678115	0.00120297047302326	PRKN/SYT17/ITGB1/SYT15	4
GO:0014046	BP	GO:0014046	dopamine secretion	3/51	38/18614	0.000152769373964207	0.00197500246660926	0.00122086851277501	PRKN/SYT17/SYT15	3
GO:0051588	BP	GO:0051588	regulation of neurotransmitter transport	4/51	99/18614	0.000155299753279781	0.00199178096269941	0.00123124031631171	PRKN/RAB5A/ITGB1/RAP1B	4
GO:0007051	BP	GO:0007051	spindle organization	5/51	198/18614	0.000204439798140487	0.00260137569917344	0.0016080677035667	VPS4B/CLTC/RAN/CHMP4C/CHMP4B	5
GO:0015837	BP	GO:0015837	amine transport	4/51	107/18614	0.000209498670459144	0.0026449207145467	0.00163498551205369	PRKN/SYT17/ITGB1/SYT15	4
GO:0071763	BP	GO:0071763	nuclear membrane organization	3/51	43/18614	0.000221339691658248	0.00277275148619944	0.00171400544580724	VPS4B/CHMP4C/CHMP4B	3
GO:1905521	BP	GO:1905521	regulation of macrophage migration	3/51	44/18614	0.000237077418623016	0.00294705468072918	0.00182175279573476	MAPK3/MAPK1/CD9	3
GO:0001504	BP	GO:0001504	neurotransmitter uptake	3/51	45/18614	0.000253521944957123	0.00312741574847871	0.00193324488360233	PRKN/SNAP25/ITGB1	3
GO:0061640	BP	GO:0061640	cytoskeleton-dependent cytokinesis	4/51	113/18614	0.000258246609124602	0.00316156454807088	0.00195435432264153	PDCD6IP/VPS4B/CHMP4C/CHMP4B	4
GO:0044788	BP	GO:0044788	modulation by host of viral process	3/51	46/18614	0.000270686847514812	0.00328894695927772	0.00203309709767754	PRKN/HSPA8/RAB5A	3
GO:0032869	BP	GO:0032869	cellular response to insulin stimulus	5/51	211/18614	0.000274422359783758	0.00330583163492395	0.00204353453722175	RAB10/MAPK3/PKM/MAPK1/GNAI2	5
GO:1905037	BP	GO:1905037	autophagosome organization	4/51	115/18614	0.000276167865541295	0.00330583163492395	0.00204353453722175	RAB5A/ATP13A2/RAB7A/CHMP4B	4
GO:0032386	BP	GO:0032386	regulation of intracellular transport	6/51	332/18614	0.000281889945216729	0.00334951581963407	0.00207053837469563	PRKN/MAPK3/ATP13A2/RAN/HSP90AA1/MAPK1	6
GO:0045933	BP	GO:0045933	positive regulation of muscle contraction	3/51	49/18614	0.000326637784180196	0.00382855228194743	0.0023666597938823	CTTN/HSP90AA1/ATP1A1	3
GO:0007264	BP	GO:0007264	small GTPase mediated signal transduction	7/51	483/18614	0.000326943202295015	0.00382855228194743	0.0023666597938823	NRAS/RAB9A/KRAS/RAB9B/GNB1/ITGB1/RAP1B	7
GO:2000278	BP	GO:2000278	regulation of DNA biosynthetic process	4/51	121/18614	0.00033529339258578	0.00389808721164475	0.00240964354080958	MAPK3/HSP90AA1/NVL/MAPK1	4
GO:1990778	BP	GO:1990778	protein localization to cell periphery	6/51	345/18614	0.000346098354799051	0.00399496386682333	0.00246952886243834	RAB10/CLTC/VAMP3/RAB7A/SNAP25/ITGB1	6
GO:0015872	BP	GO:0015872	dopamine transport	3/51	51/18614	0.000367783825720498	0.00418548353777694	0.0025873005975445	PRKN/SYT17/SYT15	3
GO:0045912	BP	GO:0045912	negative regulation of carbohydrate metabolic process	3/51	51/18614	0.000367783825720498	0.00418548353777694	0.0025873005975445	PRKN/CLTC/AP2A1	3
GO:0007163	BP	GO:0007163	establishment or maintenance of cell polarity	5/51	226/18614	0.000376313153492943	0.00425260179052165	0.00262879045023779	PDCD6IP/RAB10/HSP90AA1/ITGB1/RAP1B	5
GO:0060425	BP	GO:0060425	lung morphogenesis	3/51	52/18614	0.000389549421150584	0.00426432089269507	0.00263603473629991	MAPK3/KRAS/MAPK1	3
GO:0033860	BP	GO:0033860	regulation of NAD(P)H oxidase activity	2/51	11/18614	0.000398460677473364	0.00426432089269507	0.00263603473629991	GNAI3/GNAI2	2
GO:0043320	BP	GO:0043320	natural killer cell degranulation	2/51	11/18614	0.000398460677473364	0.00426432089269507	0.00263603473629991	UNC13D/VAMP7	2
GO:0051469	BP	GO:0051469	vesicle fusion with vacuole	2/51	11/18614	0.000398460677473364	0.00426432089269507	0.00263603473629991	CHMP4C/CHMP4B	2
GO:0060020	BP	GO:0060020	Bergmann glial cell differentiation	2/51	11/18614	0.000398460677473364	0.00426432089269507	0.00263603473629991	MAPK3/MAPK1	2
GO:0060439	BP	GO:0060439	trachea morphogenesis	2/51	11/18614	0.000398460677473364	0.00426432089269507	0.00263603473629991	MAPK3/MAPK1	2
GO:0061763	BP	GO:0061763	multivesicular body-lysosome fusion	2/51	11/18614	0.000398460677473364	0.00426432089269507	0.00263603473629991	CHMP4C/CHMP4B	2
GO:0072584	BP	GO:0072584	caveolin-mediated endocytosis	2/51	11/18614	0.000398460677473364	0.00426432089269507	0.00263603473629991	MAPK3/MAPK1	2
GO:0048588	BP	GO:0048588	developmental cell growth	5/51	231/18614	0.000415937227951233	0.00442206947611311	0.002733548679541	PRKN/SYT17/CTTN/HSP90AA1/ITGB1	5
GO:0060560	BP	GO:0060560	developmental growth involved in morphogenesis	5/51	234/18614	0.000441179293340047	0.00465977606560467	0.00288048950381633	PRKN/SYT17/CTTN/HSP90AA1/ITGB1	5
GO:0006909	BP	GO:0006909	phagocytosis	5/51	236/18614	0.000458639124201417	0.00479346425059354	0.00296313025912798	UNC13D/RAB5A/RAB7A/VAMP7/ITGB1	5
GO:0061462	BP	GO:0061462	protein localization to lysosome	3/51	55/18614	0.000459769157699257	0.00479346425059354	0.00296313025912798	HSPA8/ATP13A2/RAB7A	3
GO:0061517	BP	GO:0061517	macrophage proliferation	2/51	12/18614	0.000477314947204332	0.0049129997113516	0.00303702235934905	MAPK3/MAPK1	2
GO:0097576	BP	GO:0097576	vacuole fusion	2/51	12/18614	0.000477314947204332	0.0049129997113516	0.00303702235934905	CHMP4C/CHMP4B	2
GO:1900180	BP	GO:1900180	regulation of protein localization to nucleus	4/51	134/18614	0.000493711015173018	0.00504960126911138	0.00312146404663021	ATP13A2/RAN/HSP90AA1/NVL	4
GO:0007080	BP	GO:0007080	mitotic metaphase plate congression	3/51	57/18614	0.000510809680016404	0.00515917776816568	0.00318919991010242	VPS4B/CHMP4C/CHMP4B	3
GO:0050433	BP	GO:0050433	regulation of catecholamine secretion	3/51	57/18614	0.000510809680016404	0.00515917776816568	0.00318919991010242	PRKN/SYT17/SYT15	3
GO:0007098	BP	GO:0007098	centrosome cycle	4/51	136/18614	0.000522099711451634	0.00521999127913891	0.00322679242046823	PDCD6IP/VPS4B/CHMP4C/CHMP4B	4
GO:0070997	BP	GO:0070997	neuron death	6/51	373/18614	0.000523291204963182	0.00521999127913891	0.00322679242046823	PRKN/RRAS2/ATP13A2/KRAS/GAPDH/CHMP4B	6
GO:0009205	BP	GO:0009205	purine ribonucleoside triphosphate metabolic process	5/51	244/18614	0.000533747321872104	0.00529162989046209	0.00327107658028174	HSPA8/GNAI3/GAPDH/PKM/RAN	5
GO:0006998	BP	GO:0006998	nuclear envelope organization	3/51	58/18614	0.00053763502346076	0.00529767193849139	0.00327481153571413	VPS4B/CHMP4C/CHMP4B	3
GO:0071287	BP	GO:0071287	cellular response to manganese ion	2/51	13/18614	0.000563111191966988	0.00550361456632009	0.00340211713355769	PRKN/ATP13A2	2
GO:0050432	BP	GO:0050432	catecholamine secretion	3/51	59/18614	0.000565346545797732	0.00550361456632009	0.00340211713355769	PRKN/SYT17/SYT15	3
GO:0009144	BP	GO:0009144	purine nucleoside triphosphate metabolic process	5/51	249/18614	0.00058517540965427	0.00566253570060658	0.0035003559014302	HSPA8/GNAI3/GAPDH/PKM/RAN	5
GO:0071709	BP	GO:0071709	membrane assembly	3/51	60/18614	0.000593956199874546	0.00571329297022183	0.00353173204060742	VPS4B/CHMP4C/CHMP4B	3
GO:1902074	BP	GO:1902074	response to salt	6/51	383/18614	0.000601360666361736	0.00575028897538796	0.00355460150966856	SYT17/SDC1/GNB1/HSP90AA1/GNAI2/SYT15	6
GO:0009199	BP	GO:0009199	ribonucleoside triphosphate metabolic process	5/51	251/18614	0.000606757451272825	0.00576776494856991	0.00356540446599326	HSPA8/GNAI3/GAPDH/PKM/RAN	5
GO:0032886	BP	GO:0032886	regulation of microtubule-based process	5/51	252/18614	0.000617770251804609	0.00582391292841994	0.00360011292930597	PDCD6IP/VPS4B/CLTC/CHMP4C/CHMP4B	5
GO:0031279	BP	GO:0031279	regulation of cyclase activity	3/51	61/18614	0.000623475827114263	0.00582391292841994	0.00360011292930597	MAPK3/GNAI3/GNAI2	3
GO:1905517	BP	GO:1905517	macrophage migration	3/51	61/18614	0.000623475827114263	0.00582391292841994	0.00360011292930597	MAPK3/MAPK1/CD9	3
GO:0061951	BP	GO:0061951	establishment of protein localization to plasma membrane	3/51	62/18614	0.000653917158112245	0.00595389125562681	0.0036804603970752	RAB10/VAMP3/RAB7A	3
GO:0030213	BP	GO:0030213	hyaluronan biosynthetic process	2/51	14/18614	0.000655812279394537	0.00595389125562681	0.0036804603970752	CLTC/AP2A1	2
GO:0048308	BP	GO:0048308	organelle inheritance	2/51	14/18614	0.000655812279394537	0.00595389125562681	0.0036804603970752	MAPK3/MAPK1	2
GO:0048313	BP	GO:0048313	Golgi inheritance	2/51	14/18614	0.000655812279394537	0.00595389125562681	0.0036804603970752	MAPK3/MAPK1	2
GO:0098814	BP	GO:0098814	spontaneous synaptic transmission	2/51	14/18614	0.000655812279394537	0.00595389125562681	0.0036804603970752	PRKN/ITGB1	2
GO:0016072	BP	GO:0016072	rRNA metabolic process	5/51	257/18614	0.000675104377211346	0.00609479705907003	0.00376756279902127	WDR74/EXOSC7/EXOSC1/DIS3L/NVL	5
GO:0044091	BP	GO:0044091	membrane biogenesis	3/51	64/18614	0.000717611303187027	0.00640696058536042	0.00396052996059604	VPS4B/CHMP4C/CHMP4B	3
GO:0048278	BP	GO:0048278	vesicle docking	3/51	64/18614	0.000717611303187027	0.00640696058536042	0.00396052996059604	STX11/VAMP3/SNAP25	3
GO:0043328	BP	GO:0043328	protein transport to vacuole involved in ubiquitin-dependent protein catabolic process via the multivesicular body sorting pathway	2/51	15/18614	0.000755381221578816	0.00656288201113638	0.00405691442715504	STAM/TSG101	2
GO:0045989	BP	GO:0045989	positive regulation of striated muscle contraction	2/51	15/18614	0.000755381221578816	0.00656288201113638	0.00405691442715504	HSP90AA1/ATP1A1	2
GO:0061307	BP	GO:0061307	cardiac neural crest cell differentiation involved in heart development	2/51	15/18614	0.000755381221578816	0.00656288201113638	0.00405691442715504	MAPK3/MAPK1	2
GO:0061308	BP	GO:0061308	cardiac neural crest cell development involved in heart development	2/51	15/18614	0.000755381221578816	0.00656288201113638	0.00405691442715504	MAPK3/MAPK1	2
GO:0097212	BP	GO:0097212	lysosomal membrane organization	2/51	15/18614	0.000755381221578816	0.00656288201113638	0.00405691442715504	CHMP4C/CHMP4B	2
GO:0098657	BP	GO:0098657	import into cell	5/51	265/18614	0.000775030087052851	0.00669758620683105	0.00414018324015286	PRKN/TSG101/SNAP25/ITGB1/ATP1A1	5
GO:0007612	BP	GO:0007612	learning	4/51	152/18614	0.000792599560365143	0.00677693592354535	0.0041892341007325	PRKN/KRAS/SNAP25/ITGB1	4
GO:0031023	BP	GO:0031023	microtubule organizing center organization	4/51	152/18614	0.000792599560365143	0.00677693592354535	0.0041892341007325	PDCD6IP/VPS4B/CHMP4C/CHMP4B	4
GO:0009141	BP	GO:0009141	nucleoside triphosphate metabolic process	5/51	269/18614	0.000828955930992182	0.00705048833938614	0.00435833339895613	HSPA8/GNAI3/GAPDH/PKM/RAN	5
GO:0030010	BP	GO:0030010	establishment of cell polarity	4/51	155/18614	0.000852560641553734	0.00717571873307726	0.00443574588176806	RAB10/HSP90AA1/ITGB1/RAP1B	4
GO:0070507	BP	GO:0070507	regulation of microtubule cytoskeleton organization	4/51	155/18614	0.000852560641553734	0.00717571873307726	0.00443574588176806	VPS4B/CLTC/CHMP4C/CHMP4B	4
GO:0032868	BP	GO:0032868	response to insulin	5/51	272/18614	0.000871205545317125	0.00729465368514235	0.00450926677123508	RAB10/MAPK3/PKM/MAPK1/GNAI2	5
GO:0007004	BP	GO:0007004	telomere maintenance via telomerase	3/51	69/18614	0.000893776549757488	0.00744506651756753	0.00460224604297263	MAPK3/HSP90AA1/MAPK1	3
GO:0007611	BP	GO:0007611	learning or memory	5/51	276/18614	0.000930016047146011	0.00770720990865617	0.00476429273274799	PRKN/KRAS/SNAP25/MAPK1/ITGB1	5
GO:1902570	BP	GO:1902570	protein localization to nucleolus	2/51	17/18614	0.000974975437951867	0.00795737529156675	0.00491893509099586	RAN/NVL	2
GO:1903358	BP	GO:1903358	regulation of Golgi organization	2/51	17/18614	0.000974975437951867	0.00795737529156675	0.00491893509099586	MAPK3/MAPK1	2
GO:1904355	BP	GO:1904355	positive regulation of telomere capping	2/51	17/18614	0.000974975437951867	0.00795737529156675	0.00491893509099586	MAPK3/MAPK1	2
GO:0051310	BP	GO:0051310	metaphase plate congression	3/51	72/18614	0.00101152684548094	0.00817313691148598	0.00505231040190216	VPS4B/CHMP4C/CHMP4B	3
GO:0090307	BP	GO:0090307	mitotic spindle assembly	3/51	72/18614	0.00101152684548094	0.00817313691148598	0.00505231040190216	VPS4B/CHMP4C/CHMP4B	3
GO:0051937	BP	GO:0051937	catecholamine transport	3/51	73/18614	0.0010528500298962	0.0084647047179714	0.00523254610301906	PRKN/SYT17/SYT15	3
GO:0072659	BP	GO:0072659	protein localization to plasma membrane	5/51	285/18614	0.0010731278682374	0.00858502294589921	0.00530692207898538	RAB10/CLTC/VAMP3/RAB7A/ITGB1	5
GO:0006278	BP	GO:0006278	RNA-templated DNA biosynthetic process	3/51	75/18614	0.00113866886178273	0.00906447724453644	0.00560330178808304	MAPK3/HSP90AA1/MAPK1	3
GO:0007009	BP	GO:0007009	plasma membrane organization	4/51	170/18614	0.00120119992134933	0.00926810754234018	0.0057291779948416	VPS4B/CHMP4C/CHMP4B/CD9	4
GO:0042060	BP	GO:0042060	wound healing	6/51	439/18614	0.00122034299082853	0.00926810754234018	0.0057291779948416	SDC1/VPS4B/CHMP4C/ITGB1/CHMP4B/CD9	6
GO:0007194	BP	GO:0007194	negative regulation of adenylate cyclase activity	2/51	19/18614	0.00122160080848914	0.00926810754234018	0.0057291779948416	GNAI3/GNAI2	2
GO:0010759	BP	GO:0010759	positive regulation of macrophage chemotaxis	2/51	19/18614	0.00122160080848914	0.00926810754234018	0.0057291779948416	MAPK3/MAPK1	2
GO:0016082	BP	GO:0016082	synaptic vesicle priming	2/51	19/18614	0.00122160080848914	0.00926810754234018	0.0057291779948416	SNAP29/SNAP25	2
GO:0032930	BP	GO:0032930	positive regulation of superoxide anion generation	2/51	19/18614	0.00122160080848914	0.00926810754234018	0.0057291779948416	GNAI3/GNAI2	2
GO:0051580	BP	GO:0051580	regulation of neurotransmitter uptake	2/51	19/18614	0.00122160080848914	0.00926810754234018	0.0057291779948416	PRKN/ITGB1	2
GO:0060438	BP	GO:0060438	trachea development	2/51	19/18614	0.00122160080848914	0.00926810754234018	0.0057291779948416	MAPK3/MAPK1	2
GO:1900242	BP	GO:1900242	regulation of synaptic vesicle endocytosis	2/51	19/18614	0.00122160080848914	0.00926810754234018	0.0057291779948416	PRKN/VAMP4	2
GO:2000641	BP	GO:2000641	regulation of early endosome to late endosome transport	2/51	19/18614	0.00122160080848914	0.00926810754234018	0.0057291779948416	MAPK3/MAPK1	2
GO:0042254	BP	GO:0042254	ribosome biogenesis	5/51	298/18614	0.00130797225246356	0.00987702411206125	0.00610558616619732	WDR74/EXOSC7/EXOSC1/RAN/NVL	5
GO:0045056	BP	GO:0045056	transcytosis	2/51	20/18614	0.00135495922781479	0.0101842516844125	0.00629550211601582	RAB5A/CLTC	2
GO:0010833	BP	GO:0010833	telomere maintenance via telomere lengthening	3/51	81/18614	0.00142223688124389	0.0105428201838997	0.00651715499903646	MAPK3/HSP90AA1/MAPK1	3
GO:0036465	BP	GO:0036465	synaptic vesicle recycling	3/51	81/18614	0.00142223688124389	0.0105428201838997	0.00651715499903646	PRKN/RAB5A/VAMP4	3
GO:1902117	BP	GO:1902117	positive regulation of organelle assembly	3/51	81/18614	0.00142223688124389	0.0105428201838997	0.00651715499903646	SDC1/PDCD6IP/VPS4B	3
GO:0046928	BP	GO:0046928	regulation of neurotransmitter secretion	3/51	82/18614	0.00147341021311172	0.0107851160476318	0.00666693273137219	PRKN/RAB5A/RAP1B	3
GO:0007213	BP	GO:0007213	G protein-coupled acetylcholine receptor signaling pathway	2/51	21/18614	0.00149496658085985	0.0107851160476318	0.00666693273137219	GNB1/GNAI2	2
GO:0016075	BP	GO:0016075	rRNA catabolic process	2/51	21/18614	0.00149496658085985	0.0107851160476318	0.00666693273137219	EXOSC7/DIS3L	2
GO:0031280	BP	GO:0031280	negative regulation of cyclase activity	2/51	21/18614	0.00149496658085985	0.0107851160476318	0.00666693273137219	GNAI3/GNAI2	2
GO:0032482	BP	GO:0032482	Rab protein signal transduction	2/51	21/18614	0.00149496658085985	0.0107851160476318	0.00666693273137219	RAB9A/RAB9B	2
GO:0051590	BP	GO:0051590	positive regulation of neurotransmitter transport	2/51	21/18614	0.00149496658085985	0.0107851160476318	0.00666693273137219	PRKN/ITGB1	2
GO:0071375	BP	GO:0071375	cellular response to peptide hormone stimulus	5/51	308/18614	0.00151301139528946	0.0108667840657234	0.00671741667429098	RAB10/MAPK3/PKM/MAPK1/GNAI2	5
GO:0051303	BP	GO:0051303	establishment of chromosome localization	3/51	84/18614	0.00157919673979363	0.0112919554491438	0.00698024082936261	VPS4B/CHMP4C/CHMP4B	3
GO:0000910	BP	GO:0000910	cytokinesis	4/51	185/18614	0.00163942525604884	0.0115339321469347	0.00712982126592042	PDCD6IP/VPS4B/CHMP4C/CHMP4B	4
GO:0010042	BP	GO:0010042	response to manganese ion	2/51	22/18614	0.00164158687734838	0.0115339321469347	0.00712982126592042	PRKN/ATP13A2	2
GO:0032928	BP	GO:0032928	regulation of superoxide anion generation	2/51	22/18614	0.00164158687734838	0.0115339321469347	0.00712982126592042	GNAI3/GNAI2	2
GO:0042026	BP	GO:0042026	protein refolding	2/51	22/18614	0.00164158687734838	0.0115339321469347	0.00712982126592042	HSPA8/HSP90AA1	2
GO:0008306	BP	GO:0008306	associative learning	3/51	86/18614	0.00168963218376809	0.0117238862890304	0.00724724341342489	KRAS/SNAP25/ITGB1	3
GO:0015844	BP	GO:0015844	monoamine transport	3/51	86/18614	0.00168963218376809	0.0117238862890304	0.00724724341342489	PRKN/SYT17/SYT15	3
GO:1903829	BP	GO:1903829	positive regulation of protein localization	6/51	468/18614	0.00169038707013867	0.0117238862890304	0.00724724341342489	PRKN/TSG101/ATP13A2/RAN/HSP90AA1/ITGB1	6
GO:0050890	BP	GO:0050890	cognition	5/51	317/18614	0.00171701919727922	0.0118577052256548	0.00732996499423292	PRKN/KRAS/SNAP25/MAPK1/ITGB1	5
GO:0032092	BP	GO:0032092	positive regulation of protein binding	3/51	87/18614	0.00174661629755852	0.0119598810883668	0.00739312607664155	PRKN/RAN/NVL	3
GO:0048708	BP	GO:0048708	astrocyte differentiation	3/51	87/18614	0.00174661629755852	0.0119598810883668	0.00739312607664155	MAPK3/KRAS/MAPK1	3
GO:0042063	BP	GO:0042063	gliogenesis	5/51	320/18614	0.00178931770504459	0.0120347360018424	0.0074393984274026	RRAS2/MAPK3/KRAS/MAPK1/CD9	5
GO:0035493	BP	GO:0035493	SNARE complex assembly	2/51	23/18614	0.0017947842676015	0.0120347360018424	0.0074393984274026	VAMP3/VAMP4	2
GO:0044827	BP	GO:0044827	modulation by host of viral genome replication	2/51	23/18614	0.0017947842676015	0.0120347360018424	0.0074393984274026	PRKN/HSPA8	2
GO:0048169	BP	GO:0048169	regulation of long-term neuronal synaptic plasticity	2/51	23/18614	0.0017947842676015	0.0120347360018424	0.0074393984274026	RAB5A/KRAS	2
GO:1903861	BP	GO:1903861	positive regulation of dendrite extension	2/51	23/18614	0.0017947842676015	0.0120347360018424	0.0074393984274026	PRKN/SYT17	2
GO:0099072	BP	GO:0099072	regulation of postsynaptic membrane neurotransmitter receptor levels	3/51	88/18614	0.0018047901050508	0.0120518215279425	0.00744996002476386	AP2A1/HSP90AA1/SNAP25	3
GO:0022613	BP	GO:0022613	ribonucleoprotein complex biogenesis	6/51	475/18614	0.00182212346343909	0.0121174959543933	0.00749055736107299	WDR74/EXOSC7/EXOSC1/RAN/HSP90AA1/NVL	6
GO:0031647	BP	GO:0031647	regulation of protein stability	5/51	322/18614	0.00183874501017397	0.0121779177722997	0.00752790774225667	PRKN/HSPA8/GAPDH/HSP90AA1/MAPK1	5
GO:0051350	BP	GO:0051350	negative regulation of lyase activity	2/51	24/18614	0.0019545230420615	0.0128918744325363	0.00796924754851285	GNAI3/GNAI2	2
GO:1901214	BP	GO:1901214	regulation of neuron death	5/51	327/18614	0.00196670028439371	0.012919462030814	0.00798630111206518	PRKN/RRAS2/ATP13A2/KRAS/CHMP4B	5
GO:0051051	BP	GO:0051051	negative regulation of transport	6/51	483/18614	0.0019821040186832	0.0129445428972193	0.00800180511298928	PRKN/VPS4B/VAMP3/RAB7A/GNAI2/RAP1B	6
GO:0097581	BP	GO:0097581	lamellipodium organization	3/51	91/18614	0.00198653876145445	0.0129445428972193	0.00800180511298928	CTTN/HSP90AA1/ITGB1	3
GO:0000422	BP	GO:0000422	autophagy of mitochondrion	3/51	92/18614	0.00204955994196942	0.0131955731722016	0.00815698211335284	PRKN/ATP13A2/CTTN	3
GO:0050000	BP	GO:0050000	chromosome localization	3/51	92/18614	0.00204955994196942	0.0131955731722016	0.00815698211335284	VPS4B/CHMP4C/CHMP4B	3
GO:0061726	BP	GO:0061726	mitochondrion disassembly	3/51	92/18614	0.00204955994196942	0.0131955731722016	0.00815698211335284	PRKN/ATP13A2/CTTN	3
GO:0071897	BP	GO:0071897	DNA biosynthetic process	4/51	198/18614	0.00210028633582272	0.0134376446375317	0.00830662113146012	MAPK3/HSP90AA1/NVL/MAPK1	4
GO:0030641	BP	GO:0030641	regulation of cellular pH	3/51	93/18614	0.00211381464362913	0.0134376446375317	0.00830662113146012	MAPK3/RAB7A/MAPK1	3
GO:0061912	BP	GO:0061912	selective autophagy	3/51	93/18614	0.00211381464362913	0.0134376446375317	0.00830662113146012	PRKN/MAPK3/RAB7A	3
GO:0046039	BP	GO:0046039	GTP metabolic process	2/51	25/18614	0.00212076763081728	0.0134376446375317	0.00830662113146012	GNAI3/RAN	2
GO:0006605	BP	GO:0006605	protein targeting	5/51	333/18614	0.00212873578416344	0.0134376446375317	0.00830662113146012	PRKN/HSPA8/RAB7A/HSP90AA1/CHMP4B	5
GO:0000070	BP	GO:0000070	mitotic sister chromatid segregation	4/51	199/18614	0.00213907624543385	0.0134503782592261	0.00831449255341687	VPS4B/RAN/CHMP4C/CHMP4B	4
GO:0043393	BP	GO:0043393	regulation of protein binding	4/51	201/18614	0.00221813890244029	0.0138934591718741	0.00858838767203525	PRKN/MAPK3/RAN/NVL	4
GO:0016049	BP	GO:0016049	cell growth	6/51	495/18614	0.0022418326593341	0.0139876508783162	0.00864661326440992	PRKN/SYT17/TSG101/CTTN/HSP90AA1/ITGB1	6
GO:1903306	BP	GO:1903306	negative regulation of regulated secretory pathway	2/51	26/18614	0.00229348260313134	0.0140388935100767	0.00867828943529363	GNAI2/RAP1B	2
GO:1903421	BP	GO:1903421	regulation of synaptic vesicle recycling	2/51	26/18614	0.00229348260313134	0.0140388935100767	0.00867828943529363	PRKN/VAMP4	2
GO:1903859	BP	GO:1903859	regulation of dendrite extension	2/51	26/18614	0.00229348260313134	0.0140388935100767	0.00867828943529363	PRKN/SYT17	2
GO:1904353	BP	GO:1904353	regulation of telomere capping	2/51	26/18614	0.00229348260313134	0.0140388935100767	0.00867828943529363	MAPK3/MAPK1	2
GO:1905523	BP	GO:1905523	positive regulation of macrophage migration	2/51	26/18614	0.00229348260313134	0.0140388935100767	0.00867828943529363	MAPK3/MAPK1	2
GO:1902075	BP	GO:1902075	cellular response to salt	4/51	204/18614	0.00234048822376991	0.0142725621494799	0.00882273415832231	SYT17/GNB1/GNAI2/SYT15	4
GO:0048167	BP	GO:0048167	regulation of synaptic plasticity	4/51	209/18614	0.00255463143410492	0.015519866156066	0.00959376822701056	RAB5A/KRAS/SNAP25/MAPK1	4
GO:0010758	BP	GO:0010758	regulation of macrophage chemotaxis	2/51	28/18614	0.0026581826685243	0.0159999432125876	0.00989053290043361	MAPK3/MAPK1	2
GO:0042059	BP	GO:0042059	negative regulation of epidermal growth factor receptor signaling pathway	2/51	28/18614	0.0026581826685243	0.0159999432125876	0.00989053290043361	TSG101/RAB7A	2
GO:0007040	BP	GO:0007040	lysosome organization	3/51	101/18614	0.0026732578387368	0.0159999432125876	0.00989053290043361	RAB7A/CHMP4C/CHMP4B	3
GO:0080171	BP	GO:0080171	lytic vacuole organization	3/51	101/18614	0.0026732578387368	0.0159999432125876	0.00989053290043361	RAB7A/CHMP4C/CHMP4B	3
GO:0006892	BP	GO:0006892	post-Golgi vesicle-mediated transport	3/51	102/18614	0.00274898503154635	0.0163924716272284	0.0101331784615944	RAB10/VAMP3/AP2A1	3
GO:0006885	BP	GO:0006885	regulation of pH	3/51	103/18614	0.00282602648713171	0.0167899220706061	0.0103788666265015	MAPK3/RAB7A/MAPK1	3
GO:0030878	BP	GO:0030878	thyroid gland development	2/51	29/18614	0.00285009759175938	0.0168709073563486	0.0104289285312499	MAPK3/MAPK1	2
GO:0006364	BP	GO:0006364	rRNA processing	4/51	218/18614	0.0029734397660121	0.017536783437502	0.0108405468226872	WDR74/EXOSC7/EXOSC1/NVL	4
GO:1901215	BP	GO:1901215	negative regulation of neuron death	4/51	219/18614	0.00302269957632087	0.0177624818739438	0.0109800646810661	PRKN/ATP13A2/KRAS/CHMP4B	4
GO:0099590	BP	GO:0099590	neurotransmitter receptor internalization	2/51	30/18614	0.00304834255792925	0.017848266571064	0.0110330933923526	AP2A1/SNAP25	2
GO:0043304	BP	GO:0043304	regulation of mast cell degranulation	2/51	31/18614	0.00325288282512009	0.0188410704135988	0.0116468055123145	UNC13D/VAMP7	2
GO:0071276	BP	GO:0071276	cellular response to cadmium ion	2/51	31/18614	0.00325288282512009	0.0188410704135988	0.0116468055123145	MAPK3/MAPK1	2
GO:0095500	BP	GO:0095500	acetylcholine receptor signaling pathway	2/51	31/18614	0.00325288282512009	0.0188410704135988	0.0116468055123145	GNB1/GNAI2	2
GO:0033157	BP	GO:0033157	regulation of intracellular protein transport	4/51	224/18614	0.00327740886405593	0.0189153311582657	0.0116927105713875	PRKN/ATP13A2/RAN/HSP90AA1	4
GO:0000045	BP	GO:0000045	autophagosome assembly	3/51	109/18614	0.00331629324504396	0.0190716365978329	0.0117893324201038	RAB5A/RAB7A/CHMP4B	3
GO:0045445	BP	GO:0045445	myoblast differentiation	3/51	110/18614	0.00340274197720331	0.0194994008339026	0.0120537593742663	SDC1/NRAS/ITGB1	3
GO:0006622	BP	GO:0006622	protein targeting to lysosome	2/51	32/18614	0.0034636837877841	0.0197784911698201	0.0122262819959349	HSPA8/RAB7A	2
GO:0051341	BP	GO:0051341	regulation of oxidoreductase activity	3/51	111/18614	0.00349056320808863	0.0198617962826452	0.0122777779261531	PRKN/GNAI3/GNAI2	3
GO:1901653	BP	GO:1901653	cellular response to peptide	5/51	375/18614	0.00354953327426588	0.0201264763902234	0.0124413927138627	RAB10/MAPK3/PKM/MAPK1/GNAI2	5
GO:0033006	BP	GO:0033006	regulation of mast cell activation involved in immune response	2/51	33/18614	0.00368071097627672	0.0205814150092152	0.0127226177981665	UNC13D/VAMP7	2
GO:0071404	BP	GO:0071404	cellular response to low-density lipoprotein particle stimulus	2/51	33/18614	0.00368071097627672	0.0205814150092152	0.0127226177981665	ITGB1/CD9	2
GO:1901185	BP	GO:1901185	negative regulation of ERBB signaling pathway	2/51	33/18614	0.00368071097627672	0.0205814150092152	0.0127226177981665	TSG101/RAB7A	2
GO:1905145	BP	GO:1905145	cellular response to acetylcholine	2/51	33/18614	0.00368071097627672	0.0205814150092152	0.0127226177981665	GNB1/GNAI2	2
GO:2001234	BP	GO:2001234	negative regulation of apoptotic signaling pathway	4/51	233/18614	0.00377217615043295	0.0210201264106884	0.0129938118575712	PRKN/GNAI3/CTTN/GNAI2	4
GO:0002323	BP	GO:0002323	natural killer cell activation involved in immune response	2/51	34/18614	0.00390393005639518	0.0214583366365123	0.0132646961099858	UNC13D/VAMP7	2
GO:0032212	BP	GO:0032212	positive regulation of telomere maintenance via telomerase	2/51	34/18614	0.00390393005639518	0.0214583366365123	0.0132646961099858	MAPK3/MAPK1	2
GO:0055094	BP	GO:0055094	response to lipoprotein particle	2/51	34/18614	0.00390393005639518	0.0214583366365123	0.0132646961099858	ITGB1/CD9	2
GO:0090322	BP	GO:0090322	regulation of superoxide metabolic process	2/51	34/18614	0.00390393005639518	0.0214583366365123	0.0132646961099858	GNAI3/GNAI2	2
GO:0030212	BP	GO:0030212	hyaluronan metabolic process	2/51	35/18614	0.00413330682891853	0.0225656210659876	0.013949175606841	CLTC/AP2A1	2
GO:0098810	BP	GO:0098810	neurotransmitter reuptake	2/51	35/18614	0.00413330682891853	0.0225656210659876	0.013949175606841	PRKN/ITGB1	2
GO:0048675	BP	GO:0048675	axon extension	3/51	119/18614	0.00424335312535649	0.0230884129649026	0.0142723449086064	CTTN/HSP90AA1/ITGB1	3
GO:0097484	BP	GO:0097484	dendrite extension	2/51	36/18614	0.00436880722914903	0.0236120149909861	0.0145960149989876	PRKN/SYT17	2
GO:1905144	BP	GO:1905144	response to acetylcholine	2/51	36/18614	0.00436880722914903	0.0236120149909861	0.0145960149989876	GNB1/GNAI2	2
GO:0071402	BP	GO:0071402	cellular response to lipoprotein particle stimulus	2/51	37/18614	0.00461039732645515	0.0247521663772476	0.0153008115502918	ITGB1/CD9	2
GO:1904358	BP	GO:1904358	positive regulation of telomere maintenance via telomere lengthening	2/51	37/18614	0.00461039732645515	0.0247521663772476	0.0153008115502918	MAPK3/MAPK1	2
GO:0000819	BP	GO:0000819	sister chromatid segregation	4/51	250/18614	0.00484091273420874	0.0258243355634416	0.0159635841907935	VPS4B/RAN/CHMP4C/CHMP4B	4
GO:0032885	BP	GO:0032885	regulation of polysaccharide biosynthetic process	2/51	38/18614	0.00485804332381575	0.0258243355634416	0.0159635841907935	CLTC/AP2A1	2
GO:0043001	BP	GO:0043001	Golgi to plasma membrane protein transport	2/51	38/18614	0.00485804332381575	0.0258243355634416	0.0159635841907935	RAB10/VAMP3	2
GO:0042307	BP	GO:0042307	positive regulation of protein import into nucleus	2/51	39/18614	0.00511171155736588	0.0268198892100755	0.0165789961310329	RAN/HSP90AA1	2
GO:0045823	BP	GO:0045823	positive regulation of heart contraction	2/51	39/18614	0.00511171155736588	0.0268198892100755	0.0165789961310329	HSP90AA1/ATP1A1	2
GO:0097242	BP	GO:0097242	amyloid-beta clearance	2/51	39/18614	0.00511171155736588	0.0268198892100755	0.0165789961310329	RAB5A/CLTC	2
GO:0098926	BP	GO:0098926	postsynaptic signal transduction	2/51	39/18614	0.00511171155736588	0.0268198892100755	0.0165789961310329	GNB1/GNAI2	2
GO:0008286	BP	GO:0008286	insulin receptor signaling pathway	3/51	128/18614	0.00519988044933757	0.0271941967835907	0.0168103782879283	MAPK3/MAPK1/GNAI2	3
GO:0007212	BP	GO:0007212	dopamine receptor signaling pathway	2/51	40/18614	0.0053713684959438	0.0278209342610422	0.0171978026405218	GNAI3/GNB1	2
GO:0016233	BP	GO:0016233	telomere capping	2/51	40/18614	0.0053713684959438	0.0278209342610422	0.0171978026405218	MAPK3/MAPK1	2
GO:1903524	BP	GO:1903524	positive regulation of blood circulation	2/51	40/18614	0.0053713684959438	0.0278209342610422	0.0171978026405218	HSP90AA1/ATP1A1	2
GO:0038127	BP	GO:0038127	ERBB signaling pathway	3/51	131/18614	0.00554523383205769	0.0285385282567046	0.0176413909038644	TSG101/RAB7A/MAPK1	3
GO:0051225	BP	GO:0051225	spindle assembly	3/51	131/18614	0.00554523383205769	0.0285385282567046	0.0176413909038644	VPS4B/CHMP4C/CHMP4B	3
GO:0048246	BP	GO:0048246	macrophage chemotaxis	2/51	41/18614	0.00563698074063965	0.0289186059583291	0.0178763399260385	MAPK3/MAPK1	2
GO:0001894	BP	GO:0001894	tissue homeostasis	4/51	263/18614	0.00578396066425865	0.0294854272348328	0.0182267264498803	KRAS/RAB7A/ITGB1/CHMP4B	4
GO:0060249	BP	GO:0060249	anatomical structure homeostasis	4/51	263/18614	0.00578396066425865	0.0294854272348328	0.0182267264498803	KRAS/RAB7A/ITGB1/CHMP4B	4
GO:0043434	BP	GO:0043434	response to peptide hormone	5/51	427/18614	0.00612888029663021	0.0311416702475697	0.0192505504591868	RAB10/MAPK3/PKM/MAPK1/GNAI2	5
GO:0006904	BP	GO:0006904	vesicle docking involved in exocytosis	2/51	43/18614	0.00618593821130561	0.0311416702475697	0.0192505504591868	VAMP3/SNAP25	2
GO:0042554	BP	GO:0042554	superoxide anion generation	2/51	43/18614	0.00618593821130561	0.0311416702475697	0.0192505504591868	GNAI3/GNAI2	2
GO:0090503	BP	GO:0090503	RNA phosphodiester bond hydrolysis, exonucleolytic	2/51	43/18614	0.00618593821130561	0.0311416702475697	0.0192505504591868	EXOSC7/DIS3L	2
GO:0032881	BP	GO:0032881	regulation of polysaccharide metabolic process	2/51	44/18614	0.00646921729667145	0.0322662196031514	0.0199457024514009	CLTC/AP2A1	2
GO:0033003	BP	GO:0033003	regulation of mast cell activation	2/51	44/18614	0.00646921729667145	0.0322662196031514	0.0199457024514009	UNC13D/VAMP7	2
GO:2000785	BP	GO:2000785	regulation of autophagosome assembly	2/51	44/18614	0.00646921729667145	0.0322662196031514	0.0199457024514009	RAB5A/CHMP4B	2
GO:0006979	BP	GO:0006979	response to oxidative stress	5/51	434/18614	0.00655605326573698	0.0325987140844029	0.0201512374062652	PRKN/SDC1/MAPK3/ATP13A2/MAPK1	5
GO:1903008	BP	GO:1903008	organelle disassembly	3/51	140/18614	0.00666286436756691	0.0330281865582458	0.0204167203255441	PRKN/ATP13A2/CTTN	3
GO:0006623	BP	GO:0006623	protein targeting to vacuole	2/51	45/18614	0.00675831940605351	0.0332970858542148	0.02058294324886	HSPA8/RAB7A	2
GO:1903307	BP	GO:1903307	positive regulation of regulated secretory pathway	2/51	45/18614	0.00675831940605351	0.0332970858542148	0.02058294324886	UNC13D/VAMP7	2
GO:0051258	BP	GO:0051258	protein polymerization	4/51	276/18614	0.00684278038962531	0.0336107389350593	0.0207768311942231	PRKN/CTTN/HSP90AA1/CHMP4B	4
GO:0006986	BP	GO:0006986	response to unfolded protein	3/51	142/18614	0.00692809776358747	0.0339266848059314	0.0209721364518166	PRKN/HSPA8/HSP90AA1	3
GO:0072583	BP	GO:0072583	clathrin-dependent endocytosis	2/51	46/18614	0.007053211795078	0.0342759094938135	0.0211880133595811	CLTC/AP2A1	2
GO:2000300	BP	GO:2000300	regulation of synaptic vesicle exocytosis	2/51	46/18614	0.007053211795078	0.0342759094938135	0.0211880133595811	RAB5A/RAP1B	2
GO:0006997	BP	GO:0006997	nucleus organization	3/51	143/18614	0.00706304323108904	0.0342759094938135	0.0211880133595811	VPS4B/CHMP4C/CHMP4B	3
GO:0009150	BP	GO:0009150	purine ribonucleotide metabolic process	5/51	445/18614	0.00726912402745229	0.0351703725400087	0.0217409350836818	HSPA8/GNAI3/GAPDH/PKM/RAN	5
GO:0070849	BP	GO:0070849	response to epidermal growth factor	2/51	47/18614	0.00735386184894349	0.0354741514862468	0.0219287192290569	MAPK3/MAPK1	2
GO:0010508	BP	GO:0010508	positive regulation of autophagy	3/51	146/18614	0.007477247885794	0.0359620017364378	0.0222302889837673	PRKN/MAPK3/GNAI3	3
GO:0007520	BP	GO:0007520	myoblast fusion	2/51	48/18614	0.0076602370819792	0.0364086562484658	0.0225063931603661	ITGB1/CD9	2
GO:0008542	BP	GO:0008542	visual learning	2/51	48/18614	0.0076602370819792	0.0364086562484658	0.0225063931603661	KRAS/ITGB1	2
GO:0043300	BP	GO:0043300	regulation of leukocyte degranulation	2/51	48/18614	0.0076602370819792	0.0364086562484658	0.0225063931603661	UNC13D/VAMP7	2
GO:0048538	BP	GO:0048538	thymus development	2/51	48/18614	0.0076602370819792	0.0364086562484658	0.0225063931603661	MAPK3/MAPK1	2
GO:0140014	BP	GO:0140014	mitotic nuclear division	4/51	286/18614	0.00773970361885215	0.0366784781468184	0.022673186400033	VPS4B/RAN/CHMP4C/CHMP4B	4
GO:0051592	BP	GO:0051592	response to calcium ion	3/51	149/18614	0.0079055947182146	0.0373427394252834	0.0230838064842326	SYT17/SDC1/SYT15	3
GO:0034198	BP	GO:0034198	cellular response to amino acid starvation	2/51	49/18614	0.00797230513720468	0.0373427394252834	0.0230838064842326	MAPK3/MAPK1	2
GO:0034661	BP	GO:0034661	ncRNA catabolic process	2/51	49/18614	0.00797230513720468	0.0373427394252834	0.0230838064842326	EXOSC7/DIS3L	2
GO:0043330	BP	GO:0043330	response to exogenous dsRNA	2/51	49/18614	0.00797230513720468	0.0373427394252834	0.0230838064842326	MAPK3/MAPK1	2
GO:0061351	BP	GO:0061351	neural precursor cell proliferation	3/51	150/18614	0.0080515390218813	0.0374965044938334	0.0231788579759301	RAB10/GNAI2/ITGB1	3
GO:2000377	BP	GO:2000377	regulation of reactive oxygen species metabolic process	3/51	150/18614	0.0080515390218813	0.0374965044938334	0.0231788579759301	PRKN/GNAI3/GNAI2	3
GO:0034599	BP	GO:0034599	cellular response to oxidative stress	4/51	290/18614	0.00811918921083276	0.0377029016227177	0.0233064445283735	PRKN/MAPK3/ATP13A2/MAPK1	4
GO:0010821	BP	GO:0010821	regulation of mitochondrion organization	3/51	151/18614	0.00819907101417637	0.0379647528908568	0.0234683106392803	PRKN/ATP13A2/CTTN	3
GO:0044088	BP	GO:0044088	regulation of vacuole organization	2/51	50/18614	0.00829003378589084	0.0381672210769219	0.0235934684744652	RAB5A/CHMP4B	2
GO:0048009	BP	GO:0048009	insulin-like growth factor receptor signaling pathway	2/51	50/18614	0.00829003378589084	0.0381672210769219	0.0235934684744652	MAPK3/MAPK1	2
GO:0048193	BP	GO:0048193	Golgi vesicle transport	4/51	294/18614	0.00851074904729704	0.0390720751716819	0.0241528135343448	RAB10/VAMP3/AP2A1/VAMP7	4
GO:0045761	BP	GO:0045761	regulation of adenylate cyclase activity	2/51	51/18614	0.00861339092712227	0.0392676834315417	0.0242737308341148	GNAI3/GNAI2	2
GO:1904707	BP	GO:1904707	positive regulation of vascular associated smooth muscle cell proliferation	2/51	51/18614	0.00861339092712227	0.0392676834315417	0.0242737308341148	GNAI3/GNAI2	2
GO:0009259	BP	GO:0009259	ribonucleotide metabolic process	5/51	464/18614	0.00862625471423101	0.0392676834315417	0.0242737308341148	HSPA8/GNAI3/GAPDH/PKM/RAN	5
GO:0015850	BP	GO:0015850	organic hydroxy compound transport	4/51	296/18614	0.00871110489823349	0.0395425435829925	0.0244436385228373	PRKN/SYT17/VPS4B/SYT15	4
GO:0051146	BP	GO:0051146	striated muscle cell differentiation	4/51	297/18614	0.00881243511053439	0.0398904625731753	0.0246587082998589	SDC1/KRAS/ITGB1/CD9	4
GO:0060324	BP	GO:0060324	face development	2/51	52/18614	0.00894234458736115	0.0401120775502712	0.0247957019249657	MAPK3/MAPK1	2
GO:0072599	BP	GO:0072599	establishment of protein localization to endoplasmic reticulum	2/51	52/18614	0.00894234458736115	0.0401120775502712	0.0247957019249657	RAB10/CHMP4B	2
GO:1990928	BP	GO:1990928	response to amino acid starvation	2/51	52/18614	0.00894234458736115	0.0401120775502712	0.0247957019249657	MAPK3/MAPK1	2
GO:0000723	BP	GO:0000723	telomere maintenance	3/51	156/18614	0.00896068069037619	0.0401120775502712	0.0247957019249657	MAPK3/HSP90AA1/MAPK1	3
GO:0007030	BP	GO:0007030	Golgi organization	3/51	157/18614	0.0091178185297733	0.0407027479119162	0.0251608310112093	MAPK3/VAMP4/MAPK1	3
GO:0032210	BP	GO:0032210	regulation of telomere maintenance via telomerase	2/51	53/18614	0.0092768629200122	0.0411851936229113	0.0254590598932666	MAPK3/MAPK1	2
GO:0071622	BP	GO:0071622	regulation of granulocyte chemotaxis	2/51	53/18614	0.0092768629200122	0.0411851936229113	0.0254590598932666	MAPK3/MAPK1	2
GO:0019693	BP	GO:0019693	ribose phosphate metabolic process	5/51	473/18614	0.00932692118181737	0.0412939852871695	0.0255263106028686	HSPA8/GNAI3/GAPDH/PKM/RAN	5
GO:0051054	BP	GO:0051054	positive regulation of DNA metabolic process	4/51	303/18614	0.0094366954527336	0.0416658465891189	0.0257561805713091	MAPK3/HSP90AA1/NVL/MAPK1	4
GO:0034504	BP	GO:0034504	protein localization to nucleus	4/51	304/18614	0.00954347352955858	0.0418893082352095	0.0258943157342456	ATP13A2/RAN/HSP90AA1/NVL	4
GO:0007632	BP	GO:0007632	visual behavior	2/51	54/18614	0.00961691420498931	0.0418893082352095	0.0258943157342456	KRAS/ITGB1	2
GO:0043303	BP	GO:0043303	mast cell degranulation	2/51	54/18614	0.00961691420498931	0.0418893082352095	0.0258943157342456	UNC13D/VAMP7	2
GO:0046686	BP	GO:0046686	response to cadmium ion	2/51	54/18614	0.00961691420498931	0.0418893082352095	0.0258943157342456	MAPK3/MAPK1	2
GO:2000179	BP	GO:2000179	positive regulation of neural precursor cell proliferation	2/51	54/18614	0.00961691420498931	0.0418893082352095	0.0258943157342456	GNAI2/ITGB1	2
GO:0035051	BP	GO:0035051	cardiocyte differentiation	3/51	161/18614	0.00976254061623109	0.042409316225348	0.0262157641335691	MAPK3/MAPK1/ITGB1	3
GO:0051222	BP	GO:0051222	positive regulation of protein transport	4/51	309/18614	0.0100892199315508	0.0437109367543863	0.0270203745309488	TSG101/ATP13A2/RAN/HSP90AA1	4
GO:0035966	BP	GO:0035966	response to topologically incorrect protein	3/51	164/18614	0.0102631545595889	0.0442084849882072	0.0273279391960713	PRKN/HSPA8/HSP90AA1	3
GO:0002279	BP	GO:0002279	mast cell activation involved in immune response	2/51	56/18614	0.010313489381531	0.0442084849882072	0.0273279391960713	UNC13D/VAMP7	2
GO:0043331	BP	GO:0043331	response to dsRNA	2/51	56/18614	0.010313489381531	0.0442084849882072	0.0273279391960713	MAPK3/MAPK1	2
GO:0055078	BP	GO:0055078	sodium ion homeostasis	2/51	56/18614	0.010313489381531	0.0442084849882072	0.0273279391960713	GNAI2/ATP1A1	2
GO:0002448	BP	GO:0002448	mast cell mediated immunity	2/51	57/18614	0.0106699504615861	0.0454950922056019	0.0281232689572148	UNC13D/VAMP7	2
GO:0048168	BP	GO:0048168	regulation of neuronal synaptic plasticity	2/51	57/18614	0.0106699504615861	0.0454950922056019	0.0281232689572148	RAB5A/KRAS	2
GO:0006893	BP	GO:0006893	Golgi to plasma membrane transport	2/51	58/18614	0.0110318188700906	0.0467911267560797	0.0289244263232931	RAB10/VAMP3	2
GO:0042306	BP	GO:0042306	regulation of protein import into nucleus	2/51	58/18614	0.0110318188700906	0.0467911267560797	0.0289244263232931	RAN/HSP90AA1	2
GO:0006401	BP	GO:0006401	RNA catabolic process	4/51	319/18614	0.0112408724018943	0.0475530099514692	0.0293953924204952	EXOSC7/CARHSP1/EXOSC1/DIS3L	4
GO:0009267	BP	GO:0009267	cellular response to starvation	3/51	170/18614	0.0113086465731325	0.0477148116506061	0.0294954118397767	HSPA8/MAPK3/MAPK1	3
GO:0048285	BP	GO:0048285	organelle fission	5/51	497/18614	0.0113866126114199	0.0478464587976257	0.0295767909060362	PRKN/VPS4B/RAN/CHMP4C/CHMP4B	5
GO:0008347	BP	GO:0008347	glial cell migration	2/51	59/18614	0.0113990635130482	0.0478464587976257	0.0295767909060362	RRAS2/CD9	2
GO:0002886	BP	GO:0002886	regulation of myeloid leukocyte mediated immunity	2/51	60/18614	0.011771653420399	0.0491550179001675	0.030385690455484	UNC13D/VAMP7	2
GO:0046824	BP	GO:0046824	positive regulation of nucleocytoplasmic transport	2/51	60/18614	0.011771653420399	0.0491550179001675	0.030385690455484	RAN/HSP90AA1	2
GO:0006937	BP	GO:0006937	regulation of muscle contraction	3/51	173/18614	0.0118536794198079	0.049369963769097	0.0305185615013503	CTTN/HSP90AA1/ATP1A1	3
GO:1904951	BP	GO:1904951	positive regulation of establishment of protein localization	4/51	325/18614	0.0119710822588995	0.0497307684585646	0.030741596708688	TSG101/ATP13A2/RAN/HSP90AA1	4
GO:0042470	CC	GO:0042470	melanosome	10/50	112/19518	0.000000000000217804851075865	0.0000000000277701185121728	0.0000000000132975593288423	HSPA8/PDCD6IP/RAB5A/CLTC/RAB9A/RAB7A/RAN/HSP90AA1/ITGB1/ATP1A1	10
GO:0048770	CC	GO:0048770	pigment granule	10/50	112/19518	0.000000000000217804851075865	0.0000000000277701185121728	0.0000000000132975593288423	HSPA8/PDCD6IP/RAB5A/CLTC/RAB9A/RAB7A/RAN/HSP90AA1/ITGB1/ATP1A1	10
GO:0005770	CC	GO:0005770	late endosome	13/50	296/19518	0.000000000000370653928481574	0.0000000000315055839209338	0.00000000001508626515925	HSPA8/UNC13D/TSG101/VPS4B/MAPK3/RAB9A/ATP13A2/RAB7A/RAB9B/CHMP4C/VAMP7/MAPK1/CHMP4B	13
GO:0030666	CC	GO:0030666	endocytic vesicle membrane	11/50	196/19518	0.00000000000209717734871697	0.000000000133695055980707	0.0000000000640190980134653	RAB10/RAB5A/CLTC/RAB9A/VAMP3/RAB7A/RAB9B/AP2A1/VAMP4/VAMP7/CD9	11
GO:0030139	CC	GO:0030139	endocytic vesicle	13/50	347/19518	0.00000000000278109254088761	0.000000000141835719585268	0.0000000000679172073143079	RAB10/RAB5A/CLTC/RAB9A/VAMP3/RAB7A/RAB9B/AP2A1/CTTN/HSP90AA1/VAMP4/VAMP7/CD9	13
GO:0030133	CC	GO:0030133	transport vesicle	13/50	425/19518	0.0000000000352143258666104	0.00000000149660884933094	0.000000000716642421145054	STX11/UNC13D/RAB10/RAB5A/CLTC/RAB9A/VAMP3/ATP13A2/RAB7A/AP2A1/VAMP4/SNAP25/VAMP7	13
GO:0005765	CC	GO:0005765	lysosomal membrane	12/50	415/19518	0.00000000042655786463556	0.0000000135965319352585	0.00000000651062003917434	HSPA8/SNAP29/CLTC/GNAI3/ATP13A2/RAB7A/AP2A1/GNB1/CHMP4C/VAMP7/CHMP4B/RAP1B	12
GO:0098852	CC	GO:0098852	lytic vacuole membrane	12/50	415/19518	0.00000000042655786463556	0.0000000135965319352585	0.00000000651062003917434	HSPA8/SNAP29/CLTC/GNAI3/ATP13A2/RAB7A/AP2A1/GNB1/CHMP4C/VAMP7/CHMP4B/RAP1B	12
GO:0030669	CC	GO:0030669	clathrin-coated endocytic vesicle membrane	7/50	73/19518	0.000000000669897212229074	0.0000000189804210131571	0.00000000908866393199679	RAB5A/CLTC/VAMP3/AP2A1/VAMP4/VAMP7/CD9	7
GO:0030670	CC	GO:0030670	phagocytic vesicle membrane	7/50	78/19518	0.0000000010757596638925	0.0000000274318714292589	0.0000000131355916854243	RAB10/RAB5A/RAB9A/VAMP3/RAB7A/RAB9B/VAMP7	7
GO:0098562	CC	GO:0098562	cytoplasmic side of membrane	9/50	193/19518	0.00000000132401980016938	0.0000000291747563909197	0.0000000139701619869832	RAB5A/GNAI3/KRAS/AP2A1/GNB1/CHMP4C/SNAP25/GNAI2/CHMP4B	9
GO:0005774	CC	GO:0005774	vacuolar membrane	12/50	460/19518	0.00000000137292971251387	0.0000000291747563909197	0.0000000139701619869832	HSPA8/SNAP29/CLTC/GNAI3/ATP13A2/RAB7A/AP2A1/GNB1/CHMP4C/VAMP7/CHMP4B/RAP1B	12
GO:0030665	CC	GO:0030665	clathrin-coated vesicle membrane	8/50	136/19518	0.00000000189496562840825	0.0000000371704796341619	0.0000000177988674409196	HSPA8/RAB5A/CLTC/VAMP3/AP2A1/VAMP4/VAMP7/CD9	8
GO:0031201	CC	GO:0031201	SNARE complex	6/50	48/19518	0.00000000234316011451374	0.0000000426789878000716	0.000000020436584457413	STX11/SNAP29/VAMP3/VAMP4/SNAP25/VAMP7	6
GO:0030136	CC	GO:0030136	clathrin-coated vesicle	9/50	215/19518	0.00000000342112647947279	0.0000000553351401988592	0.0000000264969092386694	HSPA8/UNC13D/RAB5A/CLTC/VAMP3/AP2A1/VAMP4/VAMP7/CD9	9
GO:0045334	CC	GO:0045334	clathrin-coated endocytic vesicle	7/50	92/19518	0.00000000347200879679117	0.0000000553351401988592	0.0000000264969092386694	RAB5A/CLTC/VAMP3/AP2A1/VAMP4/VAMP7/CD9	7
GO:0009898	CC	GO:0009898	cytoplasmic side of plasma membrane	8/50	159/19518	0.00000000652634852294279	0.0000000978952278441418	0.0000000468765590502392	GNAI3/KRAS/AP2A1/GNB1/CHMP4C/SNAP25/GNAI2/CHMP4B	8
GO:0005925	CC	GO:0005925	focal adhesion	11/50	422/19518	0.00000000742009637764247	0.000000105118032016602	0.0000000503351567138319	RRAS2/HSPA8/PDCD6IP/RAB10/MAPK3/CLTC/KRAS/CTTN/MAPK1/ITGB1/CD9	11
GO:0030055	CC	GO:0030055	cell-substrate junction	11/50	432/19518	0.00000000945250243754274	0.000000126862532714389	0.0000000607473840861472	RRAS2/HSPA8/PDCD6IP/RAB10/MAPK3/CLTC/KRAS/CTTN/MAPK1/ITGB1/CD9	11
GO:0030662	CC	GO:0030662	coated vesicle membrane	8/50	202/19518	0.0000000423795566325044	0.000000534691709638082	0.000000256034007504717	HSPA8/RAB5A/CLTC/VAMP3/AP2A1/VAMP4/VAMP7/CD9	8
GO:0030496	CC	GO:0030496	midbody	8/50	203/19518	0.0000000440334349113715	0.000000534691709638082	0.000000256034007504717	TSG101/PDCD6IP/VPS4B/GNAI3/RAN/CHMP4C/GNAI2/CHMP4B	8
GO:0045335	CC	GO:0045335	phagocytic vesicle	7/50	141/19518	0.000000068126005294947	0.000000789642334100522	0.000000378115627474347	RAB10/RAB5A/RAB9A/VAMP3/RAB7A/RAB9B/VAMP7	7
GO:0030135	CC	GO:0030135	coated vesicle	9/50	312/19518	0.0000000855940558115782	0.00000094897757530228	0.000000454412378679317	HSPA8/UNC13D/RAB5A/CLTC/VAMP3/AP2A1/VAMP4/VAMP7/CD9	9
GO:0030667	CC	GO:0030667	secretory granule membrane	9/50	319/19518	0.000000103391775872389	0.00000109853761864413	0.000000526028333385838	SNAP29/NRAS/RAB10/RAB7A/RAB9B/SNAP25/VAMP7/RAP1B/CD9	9
GO:0031902	CC	GO:0031902	late endosome membrane	7/50	155/19518	0.000000130425160894721	0.00000133033664112616	0.000000637023943738429	TSG101/VPS4B/ATP13A2/RAB7A/CHMP4C/VAMP7/CHMP4B	7
GO:0000421	CC	GO:0000421	autophagosome membrane	5/50	51/19518	0.000000193100487075895	0.0000018938701617059	0.000000906868684243071	SNAP29/ATP13A2/RAB7A/CHMP4C/CHMP4B	5
GO:0005802	CC	GO:0005802	trans-Golgi network	8/50	255/19518	0.000000254197415182548	0.00000240075336561296	0.00000114958675092303	SYT17/RAB10/CLTC/RAB9A/VAMP3/VAMP4/SNAP25/VAMP7	8
GO:0005776	CC	GO:0005776	autophagosome	6/50	117/19518	0.000000522541737289379	0.00000475886225031399	0.00000227875344081083	HSPA8/SNAP29/ATP13A2/RAB7A/CHMP4C/CHMP4B	6
GO:0036452	CC	GO:0036452	ESCRT complex	4/50	28/19518	0.000000745512521106964	0.00000655536872007848	0.00000313900008887143	STAM/TSG101/CHMP4C/CHMP4B	4
GO:0090543	CC	GO:0090543	Flemming body	4/50	34/19518	0.00000166959230999396	0.0000141915346349486	0.00000679553361260698	TSG101/PDCD6IP/VPS4B/CHMP4C	4
GO:0031234	CC	GO:0031234	extrinsic component of cytoplasmic side of plasma membrane	5/50	80/19518	0.00000186902052891353	0.0000153742011249339	0.0000073618465654998	GNAI3/KRAS/GNB1/SNAP25/GNAI2	5
GO:0098791	CC	GO:0098791	Golgi apparatus subcompartment	8/50	378/19518	0.00000484834840066267	0.0000386352763177807	0.0000185002767920023	SYT17/RAB10/CLTC/RAB9A/VAMP3/VAMP4/SNAP25/VAMP7	8
GO:0005775	CC	GO:0005775	vacuolar lumen	6/50	176/19518	0.00000564485539574795	0.0000436193371489615	0.0000208868652601838	HSPA8/UNC13D/SDC1/ATP13A2/HSP90AA1/MAPK1	6
GO:0000177	CC	GO:0000177	cytoplasmic exosome (RNase complex)	3/50	15/19518	0.00000704306273725601	0.0000528229705294201	0.0000252939714403002	EXOSC7/EXOSC1/DIS3L	3
GO:0031143	CC	GO:0031143	pseudopodium	3/50	18/19518	0.0000125628230758046	0.0000915291395522909	0.0000438281947907771	MAPK3/VAMP7/MAPK1	3
GO:0000178	CC	GO:0000178	exosome (RNase complex)	3/50	19/19518	0.0000148914377393932	0.000105481017320702	0.0000505089701102225	EXOSC7/EXOSC1/DIS3L	3
GO:1904813	CC	GO:1904813	ficolin-1-rich granule lumen	5/50	124/19518	0.000016085596011719	0.000110860188729415	0.0000530847549746629	HSPA8/PSMA5/PKM/HSP90AA1/MAPK1	5
GO:0045121	CC	GO:0045121	membrane raft	7/50	323/19518	0.0000172761060649569	0.00011234924504553	0.0000537977809093146	RAB5A/MAPK3/GNAI3/MAPK1/GNAI2/ITGB1/ATP1A1	7
GO:1905354	CC	GO:1905354	exoribonuclease complex	3/50	20/19518	0.0000174877338881742	0.00011234924504553	0.0000537977809093146	EXOSC7/EXOSC1/DIS3L	3
GO:0098857	CC	GO:0098857	membrane microdomain	7/50	324/19518	0.0000176234109875341	0.00011234924504553	0.0000537977809093146	RAB5A/MAPK3/GNAI3/MAPK1/GNAI2/ITGB1/ATP1A1	7
GO:0070382	CC	GO:0070382	exocytic vesicle	6/50	225/19518	0.0000228398699369202	0.000142052849607675	0.0000680211787595057	STX11/UNC13D/RAB10/RAB5A/RAB7A/SNAP25	6
GO:0005771	CC	GO:0005771	multivesicular body	4/50	67/19518	0.0000259305403808527	0.000157435423740891	0.0000753870346912008	TSG101/ATP13A2/CHMP4C/CHMP4B	4
GO:0019897	CC	GO:0019897	extrinsic component of plasma membrane	5/50	147/19518	0.0000365038364546427	0.000216476239440323	0.00010365838503644	GNAI3/KRAS/GNB1/SNAP25/GNAI2	5
GO:0005834	CC	GO:0005834	heterotrimeric G-protein complex	3/50	26/19518	0.0000394546647507853	0.000228657716169324	0.000109491414140935	GNAI3/GNB1/GNAI2	3
GO:0005766	CC	GO:0005766	primary lysosome	5/50	155/19518	0.0000470214177699997	0.000260662207203259	0.000124816578062242	UNC13D/SNAP29/VAMP7/MAPK1/RAP1B	5
GO:0042582	CC	GO:0042582	azurophil granule	5/50	155/19518	0.0000470214177699997	0.000260662207203259	0.000124816578062242	UNC13D/SNAP29/VAMP7/MAPK1/RAP1B	5
GO:0032585	CC	GO:0032585	multivesicular body membrane	3/50	29/19518	0.000055149626533211	0.0002992160588504	0.000143277865125475	ATP13A2/CHMP4C/CHMP4B	3
GO:1905360	CC	GO:1905360	GTPase complex	3/50	32/19518	0.0000744569613571472	0.000395552607209844	0.000189408059592743	GNAI3/GNB1/GNAI2	3
GO:0101002	CC	GO:0101002	ficolin-1-rich granule	5/50	185/19518	0.000108671426349347	0.000564992844278659	0.000270543529148914	HSPA8/PSMA5/PKM/HSP90AA1/MAPK1	5
GO:0005643	CC	GO:0005643	nuclear pore	4/50	97/19518	0.000110782910642874	0.000564992844278659	0.000270543529148914	VPS4B/RAN/CHMP4C/CHMP4B	4
GO:0043202	CC	GO:0043202	lysosomal lumen	4/50	98/19518	0.00011528004267021	0.000576400213351052	0.000276005881315674	HSPA8/SDC1/ATP13A2/HSP90AA1	4
GO:0032588	CC	GO:0032588	trans-Golgi network membrane	4/50	102/19518	0.000134601869667873	0.0006600668608713	0.000316069167641159	CLTC/RAB9A/VAMP3/VAMP4	4
GO:0055037	CC	GO:0055037	recycling endosome	5/50	200/19518	0.000156565734043963	0.000753287965683216	0.000360707550131076	UNC13D/RAB10/VAMP3/RAN/ITGB1	5
GO:0034774	CC	GO:0034774	secretory granule lumen	6/50	322/19518	0.000165973418369415	0.000783763364522239	0.000375300517170608	HSPA8/UNC13D/PSMA5/PKM/HSP90AA1/MAPK1	6
GO:0060205	CC	GO:0060205	cytoplasmic vesicle lumen	6/50	325/19518	0.000174530262045025	0.000809185760390572	0.000387473883200439	HSPA8/UNC13D/PSMA5/PKM/HSP90AA1/MAPK1	6
GO:0031983	CC	GO:0031983	vesicle lumen	6/50	327/19518	0.000180426369055089	0.000821584359090139	0.000393410879894556	HSPA8/UNC13D/PSMA5/PKM/HSP90AA1/MAPK1	6
GO:0101019	CC	GO:0101019	nucleolar exosome (RNase complex)	2/50	10/19518	0.000285648568051414	0.00127790148865106	0.00061191567671217	EXOSC7/EXOSC1	2
GO:0030658	CC	GO:0030658	transport vesicle membrane	5/50	234/19518	0.000323972190467387	0.00142436049257213	0.000682046716773447	RAB5A/CLTC/RAB7A/AP2A1/VAMP7	5
GO:0000815	CC	GO:0000815	ESCRT III complex	2/50	11/19518	0.000348554338521648	0.00150646366649187	0.000721361342881554	CHMP4C/CHMP4B	2
GO:0000176	CC	GO:0000176	nuclear exosome (RNase complex)	2/50	12/19518	0.000417580417690064	0.00174562305755682	0.000835881422813587	EXOSC7/EXOSC1	2
GO:1904930	CC	GO:1904930	amphisome membrane	2/50	12/19518	0.000417580417690064	0.00174562305755682	0.000835881422813587	CHMP4C/CHMP4B	2
GO:0035577	CC	GO:0035577	azurophil granule membrane	3/50	58/19518	0.000441995106325345	0.00181788309859618	0.000870482722134804	SNAP29/VAMP7/RAP1B	3
GO:0097470	CC	GO:0097470	ribbon synapse	2/50	13/19518	0.000492696295235942	0.00199424690928834	0.000954933504550865	HSPA8/SNAP25	2
GO:0044753	CC	GO:0044753	amphisome	2/50	14/19518	0.000573871571585304	0.00228651954303519	0.00109488655105091	CHMP4C/CHMP4B	2
GO:0005819	CC	GO:0005819	spindle	6/50	421/19518	0.000692151815834265	0.00269743396890739	0.00129165052793914	VPS4B/CLTC/CTTN/CHMP4C/MAPK1/CHMP4B	6
GO:0150034	CC	GO:0150034	distal axon	5/50	277/19518	0.000698159380187796	0.00269743396890739	0.00129165052793914	HSPA8/RAB5A/CTTN/HSP90AA1/SNAP25	5
GO:0005769	CC	GO:0005769	early endosome	6/50	423/19518	0.00070948682471474	0.00270028567615311	0.00129301605132616	STAM/TSG101/RAB5A/MAPK3/VAMP3/MAPK1	6
GO:0030132	CC	GO:0030132	clathrin coat of coated pit	2/50	16/19518	0.000754279274039346	0.00282854727764755	0.00135443337134	CLTC/AP2A1	2
GO:0019898	CC	GO:0019898	extrinsic component of membrane	5/50	288/19518	0.000831712316111189	0.00307371942910657	0.00147183262652781	GNAI3/KRAS/GNB1/SNAP25/GNAI2	5
GO:0005905	CC	GO:0005905	clathrin-coated pit	3/50	73/19518	0.000867206325906685	0.00315910875866007	0.00151272080910038	CLTC/AP2A1/CTTN	3
GO:0030130	CC	GO:0030130	clathrin coat of trans-Golgi network vesicle	2/50	18/19518	0.00095856253015864	0.00344272458014723	0.00164852859152561	CLTC/AP2A1	2
GO:0005876	CC	GO:0005876	spindle microtubule	3/50	81/19518	0.00117264729769535	0.00414456074199212	0.00198459874539148	CLTC/CHMP4C/CHMP4B	3
GO:0036020	CC	GO:0036020	endolysosome membrane	2/50	20/19518	0.00118648209476637	0.00414456074199212	0.00198459874539148	CLTC/AP2A1	2
GO:0005828	CC	GO:0005828	kinetochore microtubule	2/50	21/19518	0.0013092312043597	0.00445138609482297	0.00213152027657158	CHMP4C/CHMP4B	2
GO:0012510	CC	GO:0012510	trans-Golgi network transport vesicle membrane	2/50	21/19518	0.0013092312043597	0.00445138609482297	0.00213152027657158	CLTC/AP2A1	2
GO:0031901	CC	GO:0031901	early endosome membrane	4/50	187/19518	0.00133211547734393	0.00446959798319344	0.00214024093312875	STAM/TSG101/RAB5A/VAMP3	4
GO:0005635	CC	GO:0005635	nuclear envelope	6/50	490/19518	0.00151327215733368	0.00501148571584531	0.00239972071429538	VPS4B/MAPK3/GAPDH/RAN/CHMP4C/CHMP4B	6
GO:0030117	CC	GO:0030117	membrane coat	3/50	92/19518	0.00169222975959518	0.00546226061641482	0.00261557164707583	CLTC/AP2A1/CHMP4B	3
GO:0048475	CC	GO:0048475	coated membrane	3/50	92/19518	0.00169222975959518	0.00546226061641482	0.00261557164707583	CLTC/AP2A1/CHMP4B	3
GO:0008021	CC	GO:0008021	synaptic vesicle	4/50	210/19518	0.00203652946009504	0.00649143765405295	0.00310838707067138	STX11/RAB5A/RAB7A/SNAP25	4
GO:0005811	CC	GO:0005811	lipid droplet	3/50	103/19518	0.00233655939700645	0.007355835138724	0.00352229876611758	RAB7A/GAPDH/RAP1B	3
GO:0036019	CC	GO:0036019	endolysosome	2/50	29/19518	0.00249829171706121	0.00776907790061719	0.00372017765313351	CLTC/AP2A1	2
GO:0030125	CC	GO:0030125	clathrin vesicle coat	2/50	33/19518	0.00322785463163578	0.00991690278394126	0.0047486510750761	CLTC/AP2A1	2
GO:0098978	CC	GO:0098978	glutamatergic synapse	5/50	410/19518	0.00389151357128521	0.0118135233414015	0.00565683677028928	HSPA8/MAPK3/SNAP25/ITGB1/RAP1B	5
GO:0030140	CC	GO:0030140	trans-Golgi network transport vesicle	2/50	39/19518	0.00448586590662757	0.0134575977198827	0.00644409220023279	CLTC/AP2A1	2
GO:0030118	CC	GO:0030118	clathrin coat	2/50	47/19518	0.00645938693387154	0.0189326858406579	0.00906580622297759	CLTC/AP2A1	2
GO:0043195	CC	GO:0043195	terminal bouton	2/50	47/19518	0.00645938693387154	0.0189326858406579	0.00906580622297759	HSPA8/RAB5A	2
GO:0043209	CC	GO:0043209	myelin sheath	2/50	49/19518	0.00700419988066785	0.0202596864343529	0.00970123271985525	HSP90AA1/ITGB1	2
GO:0036126	CC	GO:0036126	sperm flagellum	3/50	153/19518	0.00707102781434277	0.0202596864343529	0.00970123271985525	RAN/HSP90AA1/ATP1A1	3
GO:0030426	CC	GO:0030426	growth cone	3/50	167/19518	0.00898324554009584	0.0251728309090598	0.012053863304235	CTTN/HSP90AA1/SNAP25	3
GO:0097729	CC	GO:0097729	9+2 motile cilium	3/50	167/19518	0.00898324554009584	0.0251728309090598	0.012053863304235	RAN/HSP90AA1/ATP1A1	3
GO:0030660	CC	GO:0030660	Golgi-associated vesicle membrane	2/50	58/19518	0.00970209093774371	0.0266861162349941	0.0127784911589652	CLTC/AP2A1	2
GO:0030427	CC	GO:0030427	site of polarized growth	3/50	172/19518	0.00973258356805668	0.0266861162349941	0.0127784911589652	CTTN/HSP90AA1/SNAP25	3
GO:0030120	CC	GO:0030120	vesicle coat	2/50	60/19518	0.0103550942424106	0.0280909471469648	0.0134511862499398	CLTC/AP2A1	2
GO:0072686	CC	GO:0072686	mitotic spindle	3/50	180/19518	0.0110055508151058	0.0295412153458103	0.0141456387208008	CLTC/CTTN/MAPK1	3
GO:0001726	CC	GO:0001726	ruffle	3/50	181/19518	0.0111711306062012	0.0296733156727219	0.014208894192098	RAB5A/CTTN/ITGB1	3
GO:0001917	CC	GO:0001917	photoreceptor inner segment	2/50	71/19518	0.014280771341956	0.0375422339401936	0.0179768798227553	SNAP25/ATP1A1	2
GO:0030027	CC	GO:0030027	lamellipodium	3/50	202/19518	0.0149847510526444	0.0387745828044612	0.0185669828908875	CTTN/VAMP7/ITGB1	3
GO:0070821	CC	GO:0070821	tertiary granule membrane	2/50	73/19518	0.015053661559379	0.0387745828044612	0.0185669828908875	NRAS/SNAP25	2
GO:0097060	CC	GO:0097060	synaptic membrane	4/50	390/19518	0.0175540776783386	0.0447628980797635	0.0214344527440766	STX11/HSPA8/SNAP25/ITGB1	4
GO:0005901	CC	GO:0005901	caveola	2/50	83/19518	0.0191797864057707	0.0484242132026883	0.0231876521424638	MAPK3/MAPK1	2
GO:0019003	MF	GO:0019003	GDP binding	11/51	73/18369	0.0000000000000000745990148175773	0.0000000000000120104413856299	0.00000000000000714580036673635	RRAS2/NRAS/RAB10/RAB5A/RAB9A/GNAI3/KRAS/RAB7A/RAB9B/RAN/RAP1B	11
GO:0003924	MF	GO:0003924	GTPase activity	13/51	327/18369	0.00000000000368707395140494	0.000000000296809453088097	0.000000000176591436619921	RRAS2/NRAS/RAB10/RAB5A/RAB9A/GNAI3/KRAS/RAB7A/RAB9B/GNB1/RAN/GNAI2/RAP1B	13
GO:0005525	MF	GO:0005525	GTP binding	13/51	382/18369	0.000000000025885665167258	0.00000000138919736397618	0.000000000826524747445781	RRAS2/NRAS/RAB10/RAB5A/RAB9A/GNAI3/KRAS/RAB7A/RAB9B/RAN/HSP90AA1/GNAI2/RAP1B	13
GO:0019001	MF	GO:0019001	guanyl nucleotide binding	13/51	404/18369	0.0000000000519346392514596	0.000000001672295383897	0.000000000994958351975332	RRAS2/NRAS/RAB10/RAB5A/RAB9A/GNAI3/KRAS/RAB7A/RAB9B/RAN/HSP90AA1/GNAI2/RAP1B	13
GO:0032561	MF	GO:0032561	guanyl ribonucleotide binding	13/51	404/18369	0.0000000000519346392514596	0.000000001672295383897	0.000000000994958351975332	RRAS2/NRAS/RAB10/RAB5A/RAB9A/GNAI3/KRAS/RAB7A/RAB9B/RAN/HSP90AA1/GNAI2/RAP1B	13
GO:0003925	MF	GO:0003925	G protein activity	6/51	42/18369	0.00000000164288949113397	0.0000000440842013454283	0.0000000262285866128406	NRAS/RAB10/RAB5A/KRAS/RAB7A/RAP1B	6
GO:0000149	MF	GO:0000149	SNARE binding	7/51	107/18369	0.0000000174969987904455	0.000000402430972180248	0.00000023943261502715	STX11/SYT17/SNAP29/VAMP3/SNAP25/VAMP7/SYT15	7
GO:0005484	MF	GO:0005484	SNAP receptor activity	5/51	37/18369	0.0000000549837218735257	0.0000011065474027047	0.000000658357722433004	STX11/SNAP29/VAMP3/SNAP25/VAMP7	5
GO:0030674	MF	GO:0030674	protein-macromolecule adaptor activity	9/51	361/18369	0.00000058156709278356	0.0000104035891042392	0.00000618977841442152	STX11/HSPA8/SNAP29/VAMP3/KRAS/AP2A1/GNB1/SNAP25/VAMP7	9
GO:0019905	MF	GO:0019905	syntaxin binding	5/51	68/18369	0.00000123246875790873	0.0000198427470023305	0.000011805753365231	SYT17/SNAP29/VAMP3/SNAP25/SYT15	5
GO:0045296	MF	GO:0045296	cadherin binding	7/51	333/18369	0.0000352574386538276	0.000516040693024204	0.000307026499282135	HSPA8/RAB10/CTTN/PKM/RAN/ITGB1/CHMP4B	7
GO:0030276	MF	GO:0030276	clathrin binding	4/51	70/18369	0.000042211511002535	0.000566337772617344	0.000336951535195674	SYT17/CLTC/AP2A1/SYT15	4
GO:0023026	MF	GO:0023026	MHC class II protein complex binding	3/51	27/18369	0.0000562660562577204	0.000696833465960999	0.00041459199347794	HSPA8/PKM/HSP90AA1	3
GO:0023023	MF	GO:0023023	MHC protein complex binding	3/51	36/18369	0.000134948731999304	0.00144844972345919	0.000861777867504327	HSPA8/PKM/HSP90AA1	3
GO:0097718	MF	GO:0097718	disordered domain specific binding	3/51	36/18369	0.000134948731999304	0.00144844972345919	0.000861777867504327	CLTC/GAPDH/HSP90AA1	3
GO:0030955	MF	GO:0030955	potassium ion binding	2/51	12/18369	0.000490018014006872	0.00493080626594415	0.00293366047859377	PKM/ATP1A1	2
GO:0004707	MF	GO:0004707	MAP kinase activity	2/51	13/18369	0.000578084096366838	0.00523223364788011	0.00311299942436803	MAPK3/MAPK1	2
GO:0016887	MF	GO:0016887	ATP hydrolysis activity	6/51	376/18369	0.000584970221502124	0.00523223364788011	0.00311299942436803	HSPA8/VPS4B/ATP13A2/HSP90AA1/NVL/ATP1A1	6
GO:0001786	MF	GO:0001786	phosphatidylserine binding	3/51	62/18369	0.000679402616523841	0.00546919106301692	0.00325398095282471	SYT17/HSPA8/SYT15	3
GO:0048306	MF	GO:0048306	calcium-dependent protein binding	3/51	62/18369	0.000679402616523841	0.00546919106301692	0.00325398095282471	TSG101/PDCD6IP/SNAP25	3
GO:0031420	MF	GO:0031420	alkali metal ion binding	2/51	17/18369	0.00100080618360528	0.00767284740764046	0.00456508083749775	PKM/ATP1A1	2
GO:0004708	MF	GO:0004708	MAP kinase kinase activity	2/51	18/18369	0.00112390996165774	0.0082249774466771	0.00489357925889255	MAPK3/MAPK1	2
GO:0001664	MF	GO:0001664	G protein-coupled receptor binding	5/51	289/18369	0.00121048820159758	0.00847341741118307	0.00504139251008604	PRKN/HSPA8/PDCD6IP/GNAI3/GNAI2	5
GO:0017075	MF	GO:0017075	syntaxin-1 binding	2/51	20/18369	0.00139075987840471	0.00932968085096496	0.00555083986556268	VAMP3/SNAP25	2
GO:1990381	MF	GO:1990381	ubiquitin-specific protease binding	2/51	21/18369	0.00153443074561211	0.00988173400174197	0.00587929254108218	PRKN/CLTC	2
GO:0031683	MF	GO:0031683	G-protein beta/gamma-subunit complex binding	2/51	22/18369	0.00168488228577885	0.0101162177256188	0.00601880230814851	GNAI3/GNAI2	2
GO:0072341	MF	GO:0072341	modified amino acid binding	3/51	85/18369	0.00169650856268142	0.0101162177256188	0.00601880230814851	SYT17/HSPA8/SYT15	3
GO:0019902	MF	GO:0019902	phosphatase binding	4/51	187/18369	0.00178924930660934	0.0102881835130037	0.0061211160489267	MAPK3/CARHSP1/HSP90AA1/MAPK1	4
GO:0044389	MF	GO:0044389	ubiquitin-like protein ligase binding	5/51	320/18369	0.00189546805832283	0.0104181462730631	0.00619843943019774	PRKN/STAM/HSPA8/TSG101/HSP90AA1	5
GO:0050750	MF	GO:0050750	low-density lipoprotein particle receptor binding	2/51	24/18369	0.00200597847493762	0.0104181462730631	0.00619843943019774	CLTC/AP2A1	2
GO:0140358	MF	GO:0140358	P-type transmembrane transporter activity	2/51	24/18369	0.00200597847493762	0.0104181462730631	0.00619843943019774	ATP13A2/ATP1A1	2
GO:0043130	MF	GO:0043130	ubiquitin binding	3/51	94/18369	0.00226239983946831	0.0113826991923249	0.00677231530893475	PRKN/STAM/TSG101	3
GO:0070325	MF	GO:0070325	lipoprotein particle receptor binding	2/51	29/18369	0.00292479023451228	0.0142694311441356	0.00848982173335302	CLTC/AP2A1	2
GO:0051087	MF	GO:0051087	chaperone binding	3/51	104/18369	0.00301435702493473	0.0142738670886615	0.00849246096808237	PRKN/HSPA8/ATP1A1	3
GO:0032182	MF	GO:0032182	ubiquitin-like protein binding	3/51	114/18369	0.0039037918750987	0.017957442625454	0.0106840619739543	PRKN/STAM/TSG101	3
GO:0000175	MF	GO:0000175	3'-5'-RNA exonuclease activity	2/51	36/18369	0.00448257289352415	0.0200470621071497	0.0119273138394941	EXOSC7/DIS3L	2
GO:0016896	MF	GO:0016896	RNA exonuclease activity, producing 5'-phosphomonoesters	2/51	39/18369	0.00524445851719783	0.0228204816559149	0.013577403273542	EXOSC7/DIS3L	2
GO:0004532	MF	GO:0004532	exoribonuclease activity	2/51	41/18369	0.00578310098621969	0.0238738271482403	0.0142041076854519	EXOSC7/DIS3L	2
GO:0140662	MF	GO:0140662	ATP-dependent protein folding chaperone	2/51	41/18369	0.00578310098621969	0.0238738271482403	0.0142041076854519	HSPA8/HSP90AA1	2
GO:0002020	MF	GO:0002020	protease binding	3/51	138/18369	0.00664056386761668	0.0267282695671571	0.0159024029461347	PRKN/CLTC/ITGB1	3
GO:0004712	MF	GO:0004712	protein serine/threonine/tyrosine kinase activity	2/51	45/18369	0.00693286597433137	0.0272241810211549	0.0161974532391311	MAPK3/MAPK1	2
GO:0001784	MF	GO:0001784	phosphotyrosine residue binding	2/51	47/18369	0.00754344128522013	0.0289165249266772	0.0172043397733091	MAPK3/MAPK1	2
GO:0005544	MF	GO:0005544	calcium-dependent phospholipid binding	2/51	52/18369	0.00917181753504736	0.0335708551594019	0.0199735065021613	SYT17/SYT15	2
GO:0019829	MF	GO:0019829	ATPase-coupled monoatomic cation transmembrane transporter activity	2/51	53/18369	0.00951470105304962	0.0335708551594019	0.0199735065021613	ATP13A2/ATP1A1	2
GO:0031625	MF	GO:0031625	ubiquitin protein ligase binding	4/51	301/18369	0.00965104147599094	0.0335708551594019	0.0199735065021613	PRKN/HSPA8/TSG101/HSP90AA1	4
GO:0008408	MF	GO:0008408	3'-5' exonuclease activity	2/51	54/18369	0.00986324354305143	0.0335708551594019	0.0199735065021613	EXOSC7/DIS3L	2
GO:0051020	MF	GO:0051020	GTPase binding	4/51	304/18369	0.00998290664259392	0.0335708551594019	0.0199735065021613	UNC13D/RAB7A/GNB1/HSP90AA1	4
GO:0005543	MF	GO:0005543	phospholipid binding	5/51	475/18369	0.0100087021593248	0.0335708551594019	0.0199735065021613	STAM/SYT17/HSPA8/ATP13A2/SYT15	5
GO:0016796	MF	GO:0016796	exonuclease activity, active with either ribo- or deoxyribonucleic acids and producing 5'-phosphomonoesters	2/51	58/18369	0.0113133495170064	0.0364289854447607	0.0216739959167912	EXOSC7/DIS3L	2
GO:0045309	MF	GO:0045309	protein phosphorylated amino acid binding	2/51	58/18369	0.0113133495170064	0.0364289854447607	0.0216739959167912	MAPK3/MAPK1	2
GO:0098631	MF	GO:0098631	cell adhesion mediator activity	2/51	62/18369	0.0128513999806133	0.0405701058211519	0.024137820397024	RAB10/ITGB1	2
GO:0044183	MF	GO:0044183	protein folding chaperone	2/51	67/18369	0.0148945245566289	0.0461157394926395	0.0274372820780006	HSPA8/HSP90AA1	2
