# Supplementary material for: Identification of Exosome-Associated Biomarkers in Diabetic Foot Ulcers: A Bioinformatics Analysis and Experimental Validation
Source: Biomedicines. 2025 Jul 10;13(7):1687. doi: 10.3390/biomedicines13071687 (PMC12292131; doi:10.3390/biomedicines13071687)
Supplement: Supplementary file 1 [file biomedicines-13-01687-s001.zip › Supplementary Table 5:KEGG_Enrichment.xls]

## Sheet: Sheet1
	category	subcategory	ID	Description	GeneRatio	BgRatio	pvalue	p.adjust	qvalue	geneID	Count
hsa04144	Cellular Processes	Transport and catabolism	hsa04144	Endocytosis	12/45	252/8875	0.00000000264741208815709	0.000000497713472573533	0.000000175565222688312	STAM/HSPA8/TSG101/PDCD6IP/RAB10/RAB5A/VPS4B/CLTC/RAB7A/AP2A1/CHMP4C/CHMP4B	12
hsa04915	Organismal Systems	Endocrine system	hsa04915	Estrogen signaling pathway	8/45	139/8875	0.000000391241802561626	0.0000214086526811628	0.00000755176438361286	HSPA8/NRAS/MAPK3/GNAI3/KRAS/HSP90AA1/MAPK1/GNAI2	8
hsa04371	Environmental Information Processing	Signal transduction	hsa04371	Apelin signaling pathway	8/45	140/8875	0.000000413403693231283	0.0000214086526811628	0.00000755176438361286	RRAS2/NRAS/MAPK3/GNAI3/KRAS/GNB1/MAPK1/GNAI2	8
hsa04730	Organismal Systems	Nervous system	hsa04730	Long-term depression	6/45	60/8875	0.000000490762192791278	0.0000214086526811628	0.00000755176438361286	NRAS/MAPK3/GNAI3/KRAS/MAPK1/GNAI2	6
hsa04130	Genetic Information Processing	Folding, sorting and degradation	hsa04130	SNARE interactions in vesicular transport	5/45	33/8875	0.000000569379060669224	0.0000214086526811628	0.00000755176438361286	STX11/SNAP29/VAMP3/VAMP4/VAMP7	5
hsa04726	Organismal Systems	Nervous system	hsa04726	Serotonergic synapse	7/45	115/8875	0.00000154238819090949	0.0000439184429794236	0.0000154919479714652	NRAS/MAPK3/GNAI3/KRAS/GNB1/MAPK1/GNAI2	7
hsa04725	Organismal Systems	Nervous system	hsa04725	Cholinergic synapse	7/45	116/8875	0.00000163526117476577	0.0000439184429794236	0.0000154919479714652	NRAS/MAPK3/GNAI3/KRAS/GNB1/MAPK1/GNAI2	7
hsa04926	Organismal Systems	Endocrine system	hsa04926	Relaxin signaling pathway	7/45	130/8875	0.00000351418506535355	0.0000729895674151229	0.0000257465999280669	NRAS/MAPK3/GNAI3/KRAS/GNB1/MAPK1/GNAI2	7
hsa05132	Human Diseases	Infectious disease: bacterial	hsa05132	Salmonella infection	9/45	251/8875	0.00000364823462149843	0.0000729895674151229	0.0000257465999280669	RAB5A/MAPK3/ACTR1A/RAB9A/RAB7A/RAB9B/GAPDH/HSP90AA1/MAPK1	9
hsa03272	NA	NA	hsa03272	Virion - Hepatitis viruses	5/45	48/8875	0.00000388242379867675	0.0000729895674151229	0.0000257465999280669	TSG101/PDCD6IP/VPS4B/CHMP4B/CD9	5
hsa04062	Organismal Systems	Immune system	hsa04062	Chemokine signaling pathway	8/45	193/8875	0.00000467932090944018	0.0000799738482704322	0.000028210260028204	NRAS/MAPK3/GNAI3/KRAS/GNB1/MAPK1/GNAI2/RAP1B	8
hsa04540	Cellular Processes	Cellular community - eukaryotes	hsa04540	Gap junction	6/45	92/8875	0.00000619348867577748	0.0000970313225871804	0.0000342271742608755	NRAS/MAPK3/GNAI3/KRAS/MAPK1/GNAI2	6
hsa05205	Human Diseases	Cancer: overview	hsa05205	Proteoglycans in cancer	8/45	204/8875	0.00000705220321872943	0.000101985708086241	0.0000359748018445307	RRAS2/SDC1/NRAS/MAPK3/KRAS/CTTN/MAPK1/ITGB1	8
hsa04015	Environmental Information Processing	Signal transduction	hsa04015	Rap1 signaling pathway	8/45	212/8875	0.00000935905760720126	0.000125678773582417	0.0000443323781393744	NRAS/MAPK3/GNAI3/KRAS/MAPK1/GNAI2/ITGB1/RAP1B	8
hsa04916	Organismal Systems	Endocrine system	hsa04916	Melanogenesis	6/45	101/8875	0.0000106393624018845	0.000133346675436952	0.0000470371811451736	NRAS/MAPK3/GNAI3/KRAS/MAPK1/GNAI2	6
hsa04137	Cellular Processes	Transport and catabolism	hsa04137	Mitophagy - animal	6/45	105/8875	0.0000133076458489081	0.00015636483872467	0.0000551566900316584	PRKN/RRAS2/NRAS/RAB5A/KRAS/RAB7A	6
hsa03250	Genetic Information Processing	Information processing in viruses	hsa03250	Viral life cycle - HIV-1	5/45	64/8875	0.0000162776066210994	0.000180011179103922	0.0000634977843423691	TSG101/PDCD6IP/VPS4B/RAN/CHMP4B	5
hsa04914	Organismal Systems	Endocrine system	hsa04914	Progesterone-mediated oocyte maturation	6/45	111/8875	0.0000183028855547374	0.000182510279179435	0.0000643793258023764	MAPK3/GNAI3/KRAS/HSP90AA1/MAPK1/GNAI2	6
hsa05145	Human Diseases	Infectious disease: parasitic	hsa05145	Toxoplasmosis	6/45	112/8875	0.0000192658874700302	0.000182510279179435	0.0000643793258023764	HSPA8/MAPK3/GNAI3/MAPK1/GNAI2/ITGB1	6
hsa04140	Cellular Processes	Transport and catabolism	hsa04140	Autophagy - animal	7/45	169/8875	0.0000197767489501883	0.000182510279179435	0.0000643793258023764	RRAS2/SNAP29/NRAS/MAPK3/KRAS/RAB7A/MAPK1	7
hsa04720	Organismal Systems	Nervous system	hsa04720	Long-term potentiation	5/45	67/8875	0.0000203867865040859	0.000182510279179435	0.0000643793258023764	NRAS/MAPK3/KRAS/MAPK1/RAP1B	5
hsa04014	Environmental Information Processing	Signal transduction	hsa04014	Ras signaling pathway	8/45	238/8875	0.000021734336291164	0.000185729782851765	0.0000655149849925038	RRAS2/NRAS/RAB5A/MAPK3/KRAS/GNB1/MAPK1/RAP1B	8
hsa05211	Human Diseases	Cancer: specific types	hsa05211	Renal cell carcinoma	5/45	70/8875	0.0000252621389082509	0.000206490526728311	0.0000728382037171535	NRAS/MAPK3/KRAS/MAPK1/RAP1B	5
hsa05230	Human Diseases	Cancer: overview	hsa05230	Central carbon metabolism in cancer	5/45	71/8875	0.0000270739104126286	0.000212078964898924	0.0000748094892980528	NRAS/MAPK3/KRAS/PKM/MAPK1	5
hsa04071	Environmental Information Processing	Signal transduction	hsa04071	Sphingolipid signaling pathway	6/45	122/8875	0.0000313425680151708	0.000226630876417389	0.0000799425823868729	NRAS/MAPK3/GNAI3/KRAS/MAPK1/GNAI2	6
hsa04935	Organismal Systems	Endocrine system	hsa04935	Growth hormone synthesis, secretion and action	6/45	122/8875	0.0000313425680151708	0.000226630876417389	0.0000799425823868729	NRAS/MAPK3/GNAI3/KRAS/MAPK1/GNAI2	6
hsa05216	Human Diseases	Cancer: specific types	hsa05216	Thyroid cancer	4/45	37/8875	0.0000337137836845381	0.000229912950154433	0.0000811003127644415	NRAS/MAPK3/KRAS/MAPK1	4
hsa04360	Organismal Systems	Development and regeneration	hsa04360	Axon guidance	7/45	184/8875	0.0000342423542783197	0.000229912950154433	0.0000811003127644415	NRAS/MAPK3/GNAI3/KRAS/MAPK1/GNAI2/ITGB1	7
hsa04960	Organismal Systems	Excretory system	hsa04960	Aldosterone-regulated sodium reabsorption	4/45	38/8875	0.000037541083928885	0.000235727782507032	0.0000831514574352913	MAPK3/KRAS/MAPK1/ATP1A1	4
hsa04611	Organismal Systems	Immune system	hsa04611	Platelet activation	6/45	126/8875	0.0000376161355064413	0.000235727782507032	0.0000831514574352913	MAPK3/GNAI3/MAPK1/GNAI2/ITGB1/RAP1B	6
hsa05034	Human Diseases	Substance dependence	hsa05034	Alcoholism	7/45	188/8875	0.0000393057842505062	0.000238370562551457	0.0000840836810791813	NRAS/MAPK3/GNAI3/KRAS/GNB1/MAPK1/GNAI2	7
hsa05133	Human Diseases	Infectious disease: bacterial	hsa05133	Pertussis	5/45	78/8875	0.0000427582352847608	0.00025120463229797	0.0000886108165440766	MAPK3/GNAI3/MAPK1/GNAI2/ITGB1	5
hsa05219	Human Diseases	Cancer: specific types	hsa05219	Bladder cancer	4/45	41/8875	0.0000509363168130501	0.000290182653359194	0.000102360062495125	NRAS/MAPK3/KRAS/MAPK1	4
hsa05170	Human Diseases	Infectious disease: viral	hsa05170	Human immunodeficiency virus 1 infection	7/45	213/8875	0.0000868494167729202	0.000480226186862029	0.000169396695253683	NRAS/MAPK3/GNAI3/KRAS/GNB1/MAPK1/GNAI2	7
hsa05207	Human Diseases	Cancer: overview	hsa05207	Chemical carcinogenesis - receptor activation	7/45	215/8875	0.0000921083917024578	0.000494753646858916	0.00017452116322571	NRAS/MAPK3/GNAI3/KRAS/HSP90AA1/MAPK1/GNAI2	7
hsa05417	Human Diseases	Cardiovascular disease	hsa05417	Lipid and atherosclerosis	7/45	216/8875	0.0000948338680860706	0.000495243533338369	0.000174693967526972	HSPA8/NRAS/MAPK3/KRAS/HSP90AA1/MAPK1/RAP1B	7
hsa04921	Organismal Systems	Endocrine system	hsa04921	Oxytocin signaling pathway	6/45	155/8875	0.000119515832781261	0.000585009754960681	0.000206358424202256	NRAS/MAPK3/GNAI3/KRAS/MAPK1/GNAI2	6
hsa04713	Organismal Systems	Environmental adaptation	hsa04713	Circadian entrainment	5/45	97/8875	0.000121528633226489	0.000585009754960681	0.000206358424202256	MAPK3/GNAI3/GNB1/MAPK1/GNAI2	5
hsa04024	Environmental Information Processing	Signal transduction	hsa04024	cAMP signaling pathway	7/45	226/8875	0.000125897621858931	0.000585009754960681	0.000206358424202256	RRAS2/MAPK3/GNAI3/MAPK1/GNAI2/RAP1B/ATP1A1	7
hsa05163	Human Diseases	Infectious disease: viral	hsa05163	Human cytomegalovirus infection	7/45	226/8875	0.000125897621858931	0.000585009754960681	0.000206358424202256	NRAS/MAPK3/GNAI3/KRAS/GNB1/MAPK1/GNAI2	7
hsa05215	Human Diseases	Cancer: specific types	hsa05215	Prostate cancer	5/45	98/8875	0.000127581914645681	0.000585009754960681	0.000206358424202256	NRAS/MAPK3/KRAS/HSP90AA1/MAPK1	5
hsa04625	Organismal Systems	Immune system	hsa04625	C-type lectin receptor signaling pathway	5/45	105/8875	0.000176694362273065	0.000790917621603244	0.000278991098325892	RRAS2/NRAS/MAPK3/KRAS/MAPK1	5
hsa05213	Human Diseases	Cancer: specific types	hsa05213	Endometrial cancer	4/45	59/8875	0.000214193576294267	0.000936474240542375	0.000330335258422002	NRAS/MAPK3/KRAS/MAPK1	4
hsa04370	Environmental Information Processing	Signal transduction	hsa04370	VEGF signaling pathway	4/45	60/8875	0.000228647646757357	0.000976949036145072	0.000344612481954869	NRAS/MAPK3/KRAS/MAPK1	4
hsa04724	Organismal Systems	Nervous system	hsa04724	Glutamatergic synapse	5/45	116/8875	0.00028160803439352	0.00117649578813293	0.000415001313843082	MAPK3/GNAI3/GNB1/MAPK1/GNAI2	5
hsa04929	Organismal Systems	Endocrine system	hsa04929	GnRH secretion	4/45	65/8875	0.000311654403497256	0.00127371799690183	0.000449295821975449	NRAS/MAPK3/KRAS/MAPK1	4
hsa04722	Organismal Systems	Nervous system	hsa04722	Neurotrophin signaling pathway	5/45	120/8875	0.000329620843462513	0.00131848337385005	0.000465086520451027	NRAS/MAPK3/KRAS/MAPK1/RAP1B	5
hsa04919	Organismal Systems	Endocrine system	hsa04919	Thyroid hormone signaling pathway	5/45	122/8875	0.000355838241563724	0.00139369977945792	0.00049161862321304	NRAS/MAPK3/KRAS/MAPK1/ATP1A1	5
hsa05221	Human Diseases	Cancer: specific types	hsa05221	Acute myeloid leukemia	4/45	68/8875	0.000370751005353575	0.00142247324503004	0.000501768277922132	NRAS/MAPK3/KRAS/MAPK1	4
hsa04664	Organismal Systems	Immune system	hsa04664	Fc epsilon RI signaling pathway	4/45	69/8875	0.000392117460977591	0.00147436165327574	0.00052007157982291	NRAS/MAPK3/KRAS/MAPK1	4
hsa04917	Organismal Systems	Endocrine system	hsa04917	Prolactin signaling pathway	4/45	71/8875	0.000437472144111206	0.00161264241358641	0.000568849227636862	NRAS/MAPK3/KRAS/MAPK1	4
hsa05218	Human Diseases	Cancer: specific types	hsa05218	Melanoma	4/45	73/8875	0.000486457385079675	0.00172554695084866	0.000608675576167219	NRAS/MAPK3/KRAS/MAPK1	4
hsa05223	Human Diseases	Cancer: specific types	hsa05223	Non-small cell lung cancer	4/45	73/8875	0.000486457385079675	0.00172554695084866	0.000608675576167219	NRAS/MAPK3/KRAS/MAPK1	4
hsa05214	Human Diseases	Cancer: specific types	hsa05214	Glioma	4/45	76/8875	0.000567099081829105	0.00197434495155318	0.000696437468912936	NRAS/MAPK3/KRAS/MAPK1	4
hsa05220	Human Diseases	Cancer: specific types	hsa05220	Chronic myeloid leukemia	4/45	77/8875	0.000595972012028414	0.00203714069566076	0.000718588263306987	NRAS/MAPK3/KRAS/MAPK1	4
hsa01521	Human Diseases	Drug resistance: antineoplastic	hsa01521	EGFR tyrosine kinase inhibitor resistance	4/45	80/8875	0.000688856651695862	0.00231259018783611	0.000815751298060889	NRAS/MAPK3/KRAS/MAPK1	4
hsa04010	Environmental Information Processing	Signal transduction	hsa04010	MAPK signaling pathway	7/45	300/8875	0.000707106255664846	0.00233221010640335	0.000822672098003422	RRAS2/HSPA8/NRAS/MAPK3/KRAS/MAPK1/RAP1B	7
hsa04072	Environmental Information Processing	Signal transduction	hsa04072	Phospholipase D signaling pathway	5/45	149/8875	0.000887043211254305	0.00282651057145439	0.000997033404264428	RRAS2/NRAS/MAPK3/KRAS/MAPK1	5
hsa04723	Organismal Systems	Nervous system	hsa04723	Retrograde endocannabinoid signaling	5/45	149/8875	0.000887043211254305	0.00282651057145439	0.000997033404264428	MAPK3/GNAI3/GNB1/MAPK1/GNAI2	5
hsa04012	Environmental Information Processing	Signal transduction	hsa04012	ErbB signaling pathway	4/45	86/8875	0.000904690936363562	0.0028346982672725	0.000999921561243937	NRAS/MAPK3/KRAS/MAPK1	4
hsa05210	Human Diseases	Cancer: specific types	hsa05210	Colorectal cancer	4/45	87/8875	0.000944803873371669	0.00291185456055531	0.00102713794689241	NRAS/MAPK3/KRAS/MAPK1	4
hsa04810	Cellular Processes	Cell motility	hsa04810	Regulation of actin cytoskeleton	6/45	230/8875	0.000991997859884426	0.00300799351061729	0.00106105034249098	RRAS2/NRAS/MAPK3/KRAS/MAPK1/ITGB1	6
hsa04261	Organismal Systems	Circulatory system	hsa04261	Adrenergic signaling in cardiomyocytes	5/45	154/8875	0.00102903697002498	0.00307077698991581	0.00108319681055261	MAPK3/GNAI3/MAPK1/GNAI2/ATP1A1	5
hsa04934	Human Diseases	Endocrine and metabolic disease	hsa04934	Cushing syndrome	5/45	155/8875	0.00105935434126644	0.0031024601847809	0.00109437285353414	MAPK3/GNAI3/MAPK1/GNAI2/RAP1B	5
hsa05235	Human Diseases	Cancer: overview	hsa05235	PD-L1 expression and PD-1 checkpoint pathway in cancer	4/45	90/8875	0.00107265910644021	0.0031024601847809	0.00109437285353414	NRAS/MAPK3/KRAS/MAPK1	4
hsa04662	Organismal Systems	Immune system	hsa04662	B cell receptor signaling pathway	4/45	91/8875	0.00111785280760817	0.00314823997649878	0.00111052138028792	NRAS/MAPK3/KRAS/MAPK1	4
hsa04218	Cellular Processes	Cell growth and death	hsa04218	Cellular senescence	5/45	157/8875	0.00112197914056073	0.00314823997649878	0.00111052138028792	RRAS2/NRAS/MAPK3/KRAS/MAPK1	5
hsa04912	Organismal Systems	Endocrine system	hsa04912	GnRH signaling pathway	4/45	93/8875	0.00121222882724624	0.00335145616944548	0.00118220458384695	NRAS/MAPK3/KRAS/MAPK1	4
hsa04022	Environmental Information Processing	Signal transduction	hsa04022	cGMP-PKG signaling pathway	5/45	166/8875	0.00143842380572264	0.00391918370254865	0.00138246681556867	MAPK3/GNAI3/MAPK1/GNAI2/ATP1A1	5
hsa01522	Human Diseases	Drug resistance: antineoplastic	hsa01522	Endocrine resistance	4/45	99/8875	0.00152877239820611	0.00404801705440492	0.00142791195088192	NRAS/MAPK3/KRAS/MAPK1	4
hsa05231	Human Diseases	Cancer: overview	hsa05231	Choline metabolism in cancer	4/45	99/8875	0.00152877239820611	0.00404801705440492	0.00142791195088192	NRAS/MAPK3/KRAS/MAPK1	4
hsa04933	Human Diseases	Endocrine and metabolic disease	hsa04933	AGE-RAGE signaling pathway in diabetic complications	4/45	101/8875	0.00164598220823667	0.00429784243261797	0.00151603624442851	NRAS/MAPK3/KRAS/MAPK1	4
hsa04930	Human Diseases	Endocrine and metabolic disease	hsa04930	Type II diabetes mellitus	3/45	47/8875	0.00169023442401528	0.00435293248924484	0.00153546890718043	MAPK3/PKM/MAPK1	3
hsa05142	Human Diseases	Infectious disease: parasitic	hsa05142	Chagas disease	4/45	103/8875	0.00176931707308334	0.00449502175323876	0.00158558998014581	MAPK3/GNAI3/MAPK1/GNAI2	4
hsa04151	Environmental Information Processing	Signal transduction	hsa04151	PI3K-Akt signaling pathway	7/45	362/8875	0.00210723898358607	0.00528214571885575	0.00186324289074979	NRAS/MAPK3/KRAS/GNB1/HSP90AA1/MAPK1/ITGB1	7
hsa04961	Organismal Systems	Excretory system	hsa04961	Endocrine and other factor-regulated calcium reabsorption	3/45	53/8875	0.00239070687644875	0.00591385385226797	0.00208607386726138	CLTC/AP2A1/ATP1A1	3
hsa05022	Human Diseases	Neurodegenerative disease	hsa05022	Pathways of neurodegeneration - multiple diseases	8/45	483/8875	0.00263275821116036	0.00638038018787112	0.00225063802819642	PRKN/NRAS/RAB5A/MAPK3/ACTR1A/PSMA5/KRAS/MAPK1	8
hsa04928	Organismal Systems	Endocrine system	hsa04928	Parathyroid hormone synthesis, secretion and action	4/45	115/8875	0.00264717901411674	0.00638038018787112	0.00225063802819642	MAPK3/GNAI3/MAPK1/GNAI2	4
hsa04670	Organismal Systems	Immune system	hsa04670	Leukocyte transendothelial migration	4/45	116/8875	0.002731663691964	0.00650066802644598	0.00229306878872395	GNAI3/GNAI2/ITGB1/RAP1B	4
hsa05167	Human Diseases	Infectious disease: viral	hsa05167	Kaposi sarcoma-associated herpesvirus infection	5/45	196/8875	0.00297739455949664	0.00699687721481711	0.0024681033848459	NRAS/MAPK3/KRAS/GNB1/MAPK1	5
hsa04660	Organismal Systems	Immune system	hsa04660	T cell receptor signaling pathway	4/45	122/8875	0.00327784196585945	0.00760783073557503	0.00268361330538201	NRAS/MAPK3/KRAS/MAPK1	4
hsa05130	Human Diseases	Infectious disease: bacterial	hsa05130	Pathogenic Escherichia coli infection	5/45	203/8875	0.00346272548748595	0.00793893160545559	0.00280040700528389	MAPK3/GAPDH/CTTN/MAPK1/ITGB1	5
hsa05203	Human Diseases	Cancer: overview	hsa05203	Viral carcinogenesis	5/45	205/8875	0.00361130493064716	0.00817982321640562	0.00288537996995271	NRAS/MAPK3/KRAS/PKM/MAPK1	5
hsa04213	Organismal Systems	Aging	hsa04213	Longevity regulating pathway - multiple species	3/45	62/8875	0.00373907261270079	0.00836840060937796	0.00295189943107957	HSPA8/NRAS/KRAS	3
hsa04068	Environmental Information Processing	Signal transduction	hsa04068	FoxO signaling pathway	4/45	133/8875	0.00446494352156882	0.00987540449476398	0.00348348534809704	NRAS/MAPK3/KRAS/MAPK1	4
hsa04650	Organismal Systems	Immune system	hsa04650	Natural killer cell mediated cytotoxicity	4/45	134/8875	0.00458546932923418	0.0100240492313491	0.00353591882180849	NRAS/MAPK3/KRAS/MAPK1	4
hsa04210	Cellular Processes	Cell growth and death	hsa04210	Apoptosis	4/45	136/8875	0.0048330847526703	0.0104439072816324	0.00368402104559261	NRAS/MAPK3/KRAS/MAPK1	4
hsa04910	Organismal Systems	Endocrine system	hsa04910	Insulin signaling pathway	4/45	138/8875	0.00508957299105559	0.0108731786627097	0.00383544376120218	NRAS/MAPK3/KRAS/MAPK1	4
hsa05166	Human Diseases	Infectious disease: viral	hsa05166	Human T-cell leukemia virus 1 infection	5/45	224/8875	0.00526076425385261	0.0111126256148797	0.00391990713178846	NRAS/MAPK3/KRAS/RAN/MAPK1	5
hsa04550	Cellular Processes	Cellular community - eukaryotes	hsa04550	Signaling pathways regulating pluripotency of stem cells	4/45	144/8875	0.00591370312380379	0.0123530687475012	0.0043574654596449	NRAS/MAPK3/KRAS/MAPK1	4
hsa05165	Human Diseases	Infectious disease: viral	hsa05165	Human papillomavirus infection	6/45	333/8875	0.00631556281474635	0.0130475363645309	0.00460243443989613	NRAS/MAPK3/KRAS/PKM/MAPK1/ITGB1	6
hsa05224	Human Diseases	Cancer: specific types	hsa05224	Breast cancer	4/45	148/8875	0.0065100741428835	0.0133031949876315	0.00469261637301671	NRAS/MAPK3/KRAS/MAPK1	4
hsa04971	Organismal Systems	Digestive system	hsa04971	Gastric acid secretion	3/45	76/8875	0.00661597795858458	0.0133742350130527	0.00471767528455947	GNAI3/GNAI2/ATP1A1	3
hsa05226	Human Diseases	Cancer: specific types	hsa05226	Gastric cancer	4/45	150/8875	0.00682275387602639	0.0135756427757733	0.00478872057600066	NRAS/MAPK3/KRAS/MAPK1	4
hsa05212	Human Diseases	Cancer: specific types	hsa05212	Pancreatic cancer	3/45	77/8875	0.00686003225371523	0.0135756427757733	0.00478872057600066	MAPK3/KRAS/MAPK1	3
hsa03018	Genetic Information Processing	Folding, sorting and degradation	hsa03018	RNA degradation	3/45	78/8875	0.00710939852548706	0.0137790404411502	0.00486046779279093	EXOSC7/EXOSC1/DIS3L	3
hsa05100	Human Diseases	Infectious disease: bacterial	hsa05100	Bacterial invasion of epithelial cells	3/45	78/8875	0.00710939852548706	0.0137790404411502	0.00486046779279093	CLTC/CTTN/ITGB1	3
hsa04721	Organismal Systems	Nervous system	hsa04721	Synaptic vesicle cycle	3/45	79/8875	0.00736410517388132	0.0139843613402999	0.00493289341791093	CLTC/AP2A1/SNAP25	3
hsa05140	Human Diseases	Infectious disease: parasitic	hsa05140	Leishmaniasis	3/45	79/8875	0.00736410517388132	0.0139843613402999	0.00493289341791093	MAPK3/MAPK1/ITGB1	3
hsa04148	Cellular Processes	Transport and catabolism	hsa04148	Efferocytosis	4/45	157/8875	0.00799547324797765	0.015031489706198	0.0053022612065536	RAB5A/MAPK3/RAB7A/MAPK1	4
hsa04150	Environmental Information Processing	Signal transduction	hsa04150	mTOR signaling pathway	4/45	158/8875	0.00817316594042188	0.0151004598977052	0.00532658999751078	NRAS/MAPK3/KRAS/MAPK1	4
hsa04145	Cellular Processes	Transport and catabolism	hsa04145	Phagosome	4/45	159/8875	0.00835344590085817	0.0151004598977052	0.00532658999751078	RAB5A/VAMP3/RAB7A/ITGB1	4
hsa04217	Cellular Processes	Cell growth and death	hsa04217	Necroptosis	4/45	159/8875	0.00835344590085817	0.0151004598977052	0.00532658999751078	VPS4B/HSP90AA1/CHMP4C/CHMP4B	4
hsa05160	Human Diseases	Infectious disease: viral	hsa05160	Hepatitis C	4/45	159/8875	0.00835344590085817	0.0151004598977052	0.00532658999751078	NRAS/MAPK3/KRAS/MAPK1	4
hsa05161	Human Diseases	Infectious disease: viral	hsa05161	Hepatitis B	4/45	163/8875	0.00910074259926433	0.0162946629396352	0.00574783743111432	NRAS/MAPK3/KRAS/MAPK1	4
hsa04727	Organismal Systems	Nervous system	hsa04727	GABAergic synapse	3/45	89/8875	0.0102105744064849	0.0181093206454638	0.00638794625231926	GNAI3/GNB1/GNAI2	3
hsa05225	Human Diseases	Cancer: specific types	hsa05225	Hepatocellular carcinoma	4/45	170/8875	0.0105115663858898	0.0184689203789466	0.00651479274285352	NRAS/MAPK3/KRAS/MAPK1	4
hsa05032	Human Diseases	Substance dependence	hsa05032	Morphine addiction	3/45	91/8875	0.0108463961429294	0.0188807636562105	0.00666006780706193	GNAI3/GNB1/GNAI2	3
hsa04520	Cellular Processes	Cellular community - eukaryotes	hsa04520	Adherens junction	3/45	93/8875	0.0115047741988031	0.0198430967832568	0.0069995246211936	MAPK3/MAPK1/RAP1B	3
hsa04657	Organismal Systems	Immune system	hsa04657	IL-17 signaling pathway	3/45	95/8875	0.0121858488291124	0.0208267234533921	0.00734649259554143	MAPK3/HSP90AA1/MAPK1	3
hsa05152	Human Diseases	Infectious disease: bacterial	hsa05152	Tuberculosis	4/45	182/8875	0.0132474384891158	0.0224371030266105	0.00791454362080887	RAB5A/MAPK3/RAB7A/MAPK1	4
hsa05010	Human Diseases	Neurodegenerative disease	hsa05010	Alzheimer disease	6/45	391/8875	0.0133811377179056	0.0224611954550558	0.00792304206981252	NRAS/MAPK3/PSMA5/KRAS/GAPDH/MAPK1	6
hsa04066	Environmental Information Processing	Signal transduction	hsa04066	HIF-1 signaling pathway	3/45	109/8875	0.0175984256626387	0.0290219651278603	0.0102373113272967	MAPK3/GAPDH/MAPK1	3
hsa04659	Organismal Systems	Immune system	hsa04659	Th17 cell differentiation	3/45	109/8875	0.0175984256626387	0.0290219651278603	0.0102373113272967	MAPK3/HSP90AA1/MAPK1	3
hsa04510	Cellular Processes	Cellular community - eukaryotes	hsa04510	Focal adhesion	4/45	203/8875	0.0190566556412927	0.0311534892222873	0.0109891927267867	MAPK3/MAPK1/ITGB1/RAP1B	4
hsa05030	Human Diseases	Substance dependence	hsa05030	Cocaine addiction	2/45	49/8875	0.0254231481774083	0.0412030332530411	0.0145341046749249	GNAI3/GNAI2	2
hsa05208	Human Diseases	Cancer: overview	hsa05208	Chemical carcinogenesis - reactive oxygen species	4/45	227/8875	0.0273897055851598	0.0440108089744449	0.0155245294814671	NRAS/MAPK3/KRAS/MAPK1	4
hsa04728	Organismal Systems	Nervous system	hsa04728	Dopaminergic synapse	3/45	132/8875	0.028985666647129	0.0461805536411885	0.0162898929417406	GNAI3/GNB1/GNAI2	3
